# Supplementary material for: 4,5,8a-Triphenyl­perhydro­pyrimido[4,5-d]pyrimidine-2,7-dione monohydrate
Source: Acta Crystallogr Sect E Struct Rep Online. 2010 May 29;66(Pt 6):o1503. doi: 10.1107/S1600536810019525 (PMC2979643; doi:10.1107/S1600536810019525)
Supplement: Supplementary file 1 [file e-66-o1503-sup1.cif]

##############################################################################
###                                                                        ###
###        Electronic paper (Acta Crystallographica Section E)             ###
###                                                                        ###
##############################################################################
#                                                                            #
# This CIF contains the data in a paper accepted for publication in Acta     #
# Crystallographica Section E. It conforms to the requirements of Notes      #
# for Authors for Section E, and has been peer reviewed under the auspices   #
# of the IUCr Commission on Journals.                                        #
#                                                                            #
# Full details of the Crystallographic Information File format               #
# are given in the paper "The Crystallographic Information File (CIF):       #
# a New Standard Archive File for Crystallography" by S. R. Hall, F. H.      #
# Allen and I. D. Brown [Acta Cryst. (1991), A47, 655-685].                  #
#                                                                            #
# The current version of the core CIF dictionary is obtainable from          #
# ftp://ftp.iucr.org/pub/cif_core.dic. The current version number is 2.4.    #
#                                                                            #
# Software is freely available for graphical display of the structure(s) in  #
# this CIF.  For information consult the CIF home page http://www.iucr.org/  #
# cif/home.html                                                              #
#                                                                            #
# This file may be used for bona fide research purposes within the           #
# scientific community so long as proper attribution is given to the journal # 
# article from which it was obtained.                                        #
#                                                                            #
##############################################################################
                                             
data_global
_audit_creation_method     SHELXL-97
_journal_date_recd_electronic     2010-04-25
_journal_date_accepted     2010-05-25
_journal_name_full     'Acta Crystallographica, Section E'
_journal_year     2010
_journal_volume     66
_journal_issue      6
_journal_page_first     o1503
_journal_page_last     o1503
_journal_paper_category     QO
_journal_coeditor_code     SJ2783
_publ_contact_author_name     'Dr. Yu-lin Zhu'
_publ_contact_author_address
;
School of Chemistry and Environment
South China Normal University
Guangzhou 510006
People's Republic of China
;
_publ_contact_author_email     yulinzhu2002@yahoo.com.cn
_publ_contact_author_fax     ?
_publ_contact_author_phone     '(+8620) 39310258'
_publ_section_title
;
4,5,8a-Triphenylperhydropyrimido[4,5-<i>d</i>]pyrimidine-2,7-dione monohydrate
;
loop_
    _publ_author_name
    _publ_author_address
    'Yulin Zhu'
;
School of Chemistry and Environment
South China Normal University
Guangzhou 510006
People's Republic of China
;
    'Wanhong Qiu'
;
School of Chemistry and Environment
South China Normal University
Guangzhou 510006
People's Republic of China
;
    'Fufen Yang'
;
School of Chemistry and Environment
South China Normal University
Guangzhou 510006
People's Republic of China
;
    'Guichan Li'
;
School of Chemistry and Environment
South China Normal University
Guangzhou 510006
People's Republic of China
;
data_I
_audit_creation_method     SHELXL-97
_chemical_name_systematic
;
4,5,8a-Triphenylperhydropyrimido[4,5-<i>d</i>]pyrimidine-2,7-dione monohydrate
;
_chemical_name_common     ?
_chemical_formula_moiety     'C24 H22 N4 O2, H2 O'
_chemical_formula_sum     'C24 H24 N4 O3'
_chemical_formula_iupac     'C24 H22 N4 O2, H2 O'
_chemical_formula_weight     416.47
_chemical_melting_point     ?
_symmetry_cell_setting     monoclinic
_symmetry_space_group_name_H-M     'P 21/c'
_symmetry_space_group_name_Hall     '-P 2ybc'
loop_
    _symmetry_equiv_pos_as_xyz
    'x, y, z'
    '-x, y+1/2, -z+1/2'
    '-x, -y, -z'
    'x, -y-1/2, z-1/2'
_cell_length_a     11.3150(2)
_cell_length_b     17.4935(3)
_cell_length_c     10.5794(2)
_cell_angle_alpha     90.00
_cell_angle_beta     94.7310(10)
_cell_angle_gamma     90.00
_cell_volume     2086.94(6)
_cell_formula_units_Z     4
_cell_measurement_reflns_used     5618
_cell_measurement_theta_min     2.26
_cell_measurement_theta_max     23.54
_cell_measurement_temperature     298(2)
_exptl_crystal_description     block
_exptl_crystal_colour     colourless
_exptl_crystal_size_max     0.30
_exptl_crystal_size_mid     0.15
_exptl_crystal_size_min     0.15
_exptl_crystal_density_diffrn     1.326
_exptl_crystal_density_meas     ?
_exptl_crystal_density_method     'not measured'
_exptl_crystal_F_000     880.0
_exptl_absorpt_coefficient_mu     0.089
_exptl_absorpt_correction_type     multi-scan
_exptl_absorpt_process_details     '(SADABS; Bruker, 2004)'
_exptl_absorpt_correction_T_min     0.977
_exptl_absorpt_correction_T_max     0.981
_exptl_special_details
;
 ?
;
_diffrn_ambient_temperature     298(2)
_diffrn_radiation_type     MoK\a
_diffrn_radiation_wavelength     0.71073
_diffrn_radiation_source     'fine-focus sealed tube'
_diffrn_radiation_monochromator     graphite
_diffrn_measurement_device_type     'Bruker APEXII area-detector diffractometer'
_diffrn_measurement_method     '\f and \w scans'
_diffrn_detector_area_resol_mean     ?
_diffrn_reflns_number     18167
_diffrn_reflns_av_R_equivalents     0.0348
_diffrn_reflns_av_sigmaI/netI     0.0292
_diffrn_reflns_theta_min     1.81
_diffrn_reflns_theta_max     25.20
_diffrn_reflns_theta_full     27.95
_diffrn_measured_fraction_theta_max     0.997
_diffrn_measured_fraction_theta_full     0.997
_diffrn_reflns_limit_h_min     -13
_diffrn_reflns_limit_h_max     10
_diffrn_reflns_limit_k_min     -20
_diffrn_reflns_limit_k_max     20
_diffrn_reflns_limit_l_min     -12
_diffrn_reflns_limit_l_max     12
_diffrn_standards_number     0
_diffrn_standards_interval_count     ?
_diffrn_standards_interval_time     ?
_diffrn_standards_decay_%     ?
_refine_special_details
;
 Refinement of F^2^ against ALL reflections.  The weighted R-factor wR and
 goodness of fit S are based on F^2^, conventional R-factors R are based
 on F, with F set to zero for negative F^2^. The threshold expression of
 F^2^ > 2sigma(F^2^) is used only for calculating R-factors(gt) etc. and is
 not relevant to the choice of reflections for refinement.  R-factors based
 on F^2^ are statistically about twice as large as those based on F, and R-
 factors based on ALL data will be even larger.
;
_reflns_number_total     3768
_reflns_number_gt     2835
_reflns_threshold_expression     I>2\s(I)
_refine_ls_structure_factor_coef     Fsqd
_refine_ls_matrix_type     full
_refine_ls_R_factor_all     0.0576
_refine_ls_R_factor_gt     0.0404
_refine_ls_wR_factor_gt     0.0987
_refine_ls_wR_factor_ref     0.1099
_refine_ls_goodness_of_fit_ref     1.038
_refine_ls_restrained_S_all     1.038
_refine_ls_number_reflns     3768
_refine_ls_number_parameters     305
_refine_ls_number_restraints     0
_refine_ls_hydrogen_treatment     mixed
_refine_ls_weighting_scheme     calc
_refine_ls_weighting_details
         'calc w=1/[\s^2^(Fo^2^)+(0.0452P)^2^+0.5316P] where P=(Fo^2^+2Fc^2^)/3'
_atom_sites_solution_hydrogens     difmap
_atom_sites_solution_primary     direct
_atom_sites_solution_secondary     difmap
_refine_ls_shift/su_max     0.001
_refine_ls_shift/su_max_lt     0.001
_refine_ls_shift/su_mean     0.000
_refine_diff_density_max     0.252
_refine_diff_density_min     -0.197
_refine_ls_extinction_method     '<i>SHELXL97</i> (Sheldrick, 2008)'
_refine_ls_extinction_coef     0.0066(11)
_refine_ls_extinction_expression
                                  'Fc^*^=kFc[1+0.001xFc^2^\l^3^/sin(2\q)]^-1/4^'
loop_
    _atom_type_symbol
    _atom_type_description
    _atom_type_scat_dispersion_real
    _atom_type_scat_dispersion_imag
    _atom_type_scat_source
    'C' 'C' 0.0033 0.0016
                         'International Tables Vol C Tables 4.2.6.8 and 6.1.1.4'
    'H' 'H' 0.0000 0.0000
                         'International Tables Vol C Tables 4.2.6.8 and 6.1.1.4'
    'N' 'N' 0.0061 0.0033
                         'International Tables Vol C Tables 4.2.6.8 and 6.1.1.4'
    'O' 'O' 0.0106 0.0060
                         'International Tables Vol C Tables 4.2.6.8 and 6.1.1.4'
_computing_data_collection     '<i>APEX2</i> (Bruker, 2004)'
_computing_cell_refinement     '<i>SAINT</i> (Bruker, 2004)'
_computing_data_reduction     '<i>SAINT</i> (Bruker, 2004)'
_computing_structure_solution     '<i>SHELXS97</i> (Sheldrick, 2008)'
_computing_structure_refinement     '<i>SHELXL97</i> (Sheldrick, 2008)'
_computing_molecular_graphics     '<i>SHELXTL</i> (Sheldrick, 2008)'
_computing_publication_material     '<i>SHELXTL</i> (Sheldrick, 2008)'
loop_
    _atom_site_type_symbol
    _atom_site_label
    _atom_site_fract_x
    _atom_site_fract_y
    _atom_site_fract_z
    _atom_site_U_iso_or_equiv
    _atom_site_adp_type
    _atom_site_calc_flag
    _atom_site_refinement_flags
    _atom_site_occupancy
    _atom_site_disorder_assembly
    _atom_site_disorder_group
    C C1 0.36015(14) 0.01198(9) 0.26268(15) 0.0391(4) Uani d . 1 . .
    H H7 0.4045 0.0419 0.3291 0.047 Uiso calc R 1 . .
    C C2 0.23967(14) 0.12916(9) 0.20681(14) 0.0373(4) Uani d . 1 . .
    C C3 0.39979(15) 0.08608(9) 0.07274(15) 0.0425(4) Uani d . 1 . .
    C C4 0.23326(14) 0.04423(9) 0.24437(14) 0.0372(4) Uani d . 1 . .
    H H8 0.1903 0.0165 0.1743 0.045 Uiso calc R 1 . .
    C C5 0.16508(15) 0.03406(9) 0.36401(14) 0.0419(4) Uani d . 1 . .
    H H6 0.1853 -0.0169 0.3975 0.050 Uiso calc R 1 . .
    C C6 0.26422(15) 0.15513(10) 0.43883(15) 0.0436(4) Uani d . 1 . .
    C C7 0.05756(18) 0.12622(12) 0.05276(18) 0.0632(6) Uani d . 1 . .
    H H19 0.0897 0.0833 0.0166 0.076 Uiso calc R 1 . .
    C C8 -0.0509(2) 0.15353(16) 0.0041(2) 0.0809(7) Uani d . 1 . .
    H H20 -0.0919 0.1286 -0.0637 0.097 Uiso calc R 1 . .
    C C9 -0.0985(2) 0.21711(15) 0.0550(2) 0.0752(7) Uani d . 1 . .
    H H21 -0.1719 0.2354 0.0225 0.090 Uiso calc R 1 . .
    C C10 -0.03787(19) 0.25315(12) 0.1531(2) 0.0709(6) Uani d . 1 . .
    H H22 -0.0697 0.2968 0.1871 0.085 Uiso calc R 1 . .
    C C11 0.07081(17) 0.22610(10) 0.20371(19) 0.0544(5) Uani d . 1 . .
    H H23 0.1112 0.2516 0.2713 0.065 Uiso calc R 1 . .
    C C12 0.11932(15) 0.16153(9) 0.15439(14) 0.0401(4) Uani d . 1 . .
    C C13 0.36784(14) -0.07141(9) 0.30018(16) 0.0411(4) Uani d . 1 . .
    C C14 0.33752(17) -0.12905(10) 0.2150(2) 0.0562(5) Uani d . 1 . .
    H H9 0.3092 -0.1171 0.1324 0.067 Uiso calc R 1 . .
    C C15 0.3491(2) -0.20481(12) 0.2519(3) 0.0792(7) Uani d . 1 . .
    H H12 0.3274 -0.2433 0.1940 0.095 Uiso calc R 1 . .
    C C16 0.3920(2) -0.22366(14) 0.3727(3) 0.0882(9) Uani d . 1 . .
    H H13 0.4006 -0.2747 0.3964 0.106 Uiso calc R 1 . .
    C C17 0.42204(19) -0.16715(15) 0.4581(3) 0.0788(7) Uani d . 1 . .
    H H11 0.4512 -0.1795 0.5403 0.095 Uiso calc R 1 . .
    C C18 0.40914(17) -0.09161(12) 0.42245(19) 0.0594(5) Uani d . 1 . .
    H H10 0.4286 -0.0534 0.4817 0.071 Uiso calc R 1 . .
    C C19 -0.0248(2) -0.02385(13) 0.26918(19) 0.0676(6) Uani d . 1 . .
    H H14 0.0207 -0.0640 0.2423 0.081 Uiso calc R 1 . .
    C C20 0.03073(16) 0.03569(10) 0.33765(15) 0.0461(4) Uani d . 1 . .
    C C21 -0.03979(18) 0.09298(11) 0.38007(19) 0.0597(5) Uani d . 1 . .
    H H18 -0.0056 0.1327 0.4288 0.072 Uiso calc R 1 . .
    C C22 -0.1615(2) 0.09177(16) 0.3504(3) 0.0835(8) Uani d . 1 . .
    H H17 -0.2078 0.1310 0.3792 0.100 Uiso calc R 1 . .
    C C23 -0.2142(2) 0.0342(2) 0.2799(3) 0.0919(9) Uani d . 1 . .
    H H16 -0.2956 0.0347 0.2589 0.110 Uiso calc R 1 . .
    C C24 -0.1464(2) -0.02467(18) 0.2401(2) 0.0863(8) Uani d . 1 . .
    H H15 -0.1819 -0.0650 0.1939 0.104 Uiso calc R 1 . .
    N N1 0.41552(14) 0.02324(9) 0.14448(14) 0.0510(4) Uani d . 1 . .
    N N2 0.32026(12) 0.13779(8) 0.10666(13) 0.0413(4) Uani d . 1 . .
    N N3 0.28885(13) 0.17073(8) 0.31879(12) 0.0438(4) Uani d . 1 . .
    N N4 0.20999(14) 0.08804(9) 0.45970(14) 0.0523(4) Uani d . 1 . .
    O O1 0.45673(11) 0.09641(7) -0.02172(11) 0.0588(4) Uani d . 1 . .
    O O2 0.29450(12) 0.19940(7) 0.52711(11) 0.0574(4) Uani d . 1 . .
    O O3 0.33428(16) 0.17446(9) 0.78386(16) 0.0704(4) Uani d . 1 . .
    H H4 0.3149(17) 0.2203(12) 0.3069(18) 0.065(6) Uiso d . 1 . .
    H H24 0.3154(16) 0.1796(11) 0.0634(17) 0.053(5) Uiso d . 1 . .
    H H5 0.4604(17) -0.0120(11) 0.1161(18) 0.059(6) Uiso d . 1 . .
    H H3 0.1959(18) 0.0816(12) 0.538(2) 0.068(6) Uiso d . 1 . .
    H H2 0.348(2) 0.1705(15) 0.705(3) 0.105(10) Uiso d . 1 . .
    H H1 0.396(3) 0.1510(18) 0.834(3) 0.134(12) Uiso d . 1 . .
loop_
    _atom_site_aniso_label
    _atom_site_aniso_U_11
    _atom_site_aniso_U_22
    _atom_site_aniso_U_33
    _atom_site_aniso_U_12
    _atom_site_aniso_U_13
    _atom_site_aniso_U_23
    C1 0.0430(10) 0.0364(9) 0.0385(8) 0.0023(7) 0.0078(7) 0.0025(7)
    C2 0.0451(10) 0.0350(9) 0.0329(8) 0.0041(7) 0.0102(7) -0.0003(7)
    C3 0.0454(10) 0.0415(10) 0.0419(9) 0.0079(8) 0.0128(8) 0.0058(7)
    C4 0.0441(10) 0.0349(9) 0.0337(8) 0.0029(7) 0.0087(7) -0.0011(7)
    C5 0.0520(11) 0.0367(9) 0.0385(9) 0.0022(8) 0.0129(8) 0.0026(7)
    C6 0.0462(10) 0.0479(10) 0.0366(9) 0.0083(8) 0.0032(7) -0.0050(8)
    C7 0.0619(13) 0.0773(14) 0.0495(11) 0.0218(11) -0.0001(10) -0.0104(10)
    C8 0.0638(15) 0.112(2) 0.0636(13) 0.0229(14) -0.0117(11) -0.0120(13)
    C9 0.0529(13) 0.0919(17) 0.0806(15) 0.0226(12) 0.0045(12) 0.0150(14)
    C10 0.0604(14) 0.0555(13) 0.0983(17) 0.0202(11) 0.0158(12) 0.0005(12)
    C11 0.0513(11) 0.0439(10) 0.0688(12) 0.0075(9) 0.0096(9) -0.0036(9)
    C12 0.0429(10) 0.0420(9) 0.0368(8) 0.0048(7) 0.0118(7) 0.0049(7)
    C13 0.0367(9) 0.0379(9) 0.0501(10) 0.0040(7) 0.0120(7) 0.0069(8)
    C14 0.0589(12) 0.0446(11) 0.0673(12) -0.0003(9) 0.0175(10) -0.0022(9)
    C15 0.0836(17) 0.0423(12) 0.117(2) -0.0061(11) 0.0391(15) -0.0081(13)
    C16 0.0692(16) 0.0487(14) 0.153(3) 0.0128(12) 0.0479(17) 0.0400(17)
    C17 0.0558(14) 0.0805(17) 0.1011(18) 0.0085(12) 0.0119(12) 0.0540(15)
    C18 0.0563(12) 0.0601(12) 0.0611(12) -0.0037(10) 0.0009(10) 0.0207(10)
    C19 0.0715(15) 0.0681(14) 0.0666(13) -0.0176(11) 0.0253(11) -0.0107(11)
    C20 0.0529(11) 0.0454(10) 0.0422(9) -0.0032(8) 0.0172(8) 0.0054(8)
    C21 0.0588(13) 0.0535(12) 0.0699(12) 0.0029(10) 0.0246(10) 0.0060(10)
    C22 0.0590(15) 0.0851(18) 0.111(2) 0.0151(13) 0.0339(14) 0.0259(16)
    C23 0.0548(15) 0.132(3) 0.0900(18) -0.0157(17) 0.0133(14) 0.0343(18)
    C24 0.0707(17) 0.120(2) 0.0700(15) -0.0420(16) 0.0173(13) -0.0067(14)
    N1 0.0580(10) 0.0447(9) 0.0541(9) 0.0191(8) 0.0274(8) 0.0148(7)
    N2 0.0495(9) 0.0351(8) 0.0415(8) 0.0091(7) 0.0166(6) 0.0092(6)
    N3 0.0564(9) 0.0365(8) 0.0389(8) -0.0015(7) 0.0056(6) -0.0019(6)
    N4 0.0663(11) 0.0598(10) 0.0321(8) -0.0081(8) 0.0121(7) -0.0015(7)
    O1 0.0683(9) 0.0564(8) 0.0566(8) 0.0213(6) 0.0352(7) 0.0193(6)
    O2 0.0704(9) 0.0578(8) 0.0431(7) 0.0036(7) -0.0007(6) -0.0156(6)
    O3 0.0936(12) 0.0656(10) 0.0516(9) 0.0181(8) 0.0030(8) 0.0027(7)
_geom_special_details
;
 All esds (except the esd in the dihedral angle between two l.s. planes)
 are estimated using the full covariance matrix.  The cell esds are taken
 into account individually in the estimation of esds in distances, angles
 and torsion angles; correlations between esds in cell parameters are only
 used when they are defined by crystal symmetry.  An approximate (isotropic)
 treatment of cell esds is used for estimating esds involving l.s. planes.
;
loop_
    _geom_bond_atom_site_label_1
    _geom_bond_atom_site_label_2
    _geom_bond_site_symmetry_2
    _geom_bond_distance
    _geom_bond_publ_flag
    C1 N1 . 1.458(2) ?
    C1 C13 . 1.512(2) ?
    C1 C4 . 1.540(2) ?
    C1 H7 . 0.9800 ?
    C2 N3 . 1.461(2) ?
    C2 N2 . 1.462(2) ?
    C2 C12 . 1.536(2) ?
    C2 C4 . 1.541(2) ?
    C3 O1 . 1.2460(18) ?
    C3 N1 . 1.339(2) ?
    C3 N2 . 1.345(2) ?
    C4 C5 . 1.546(2) ?
    C4 H8 . 0.9800 ?
    C5 N4 . 1.446(2) ?
    C5 C20 . 1.523(2) ?
    C5 H6 . 0.9800 ?
    C6 O2 . 1.2397(19) ?
    C6 N3 . 1.350(2) ?
    C6 N4 . 1.351(2) ?
    C7 C8 . 1.376(3) ?
    C7 C12 . 1.379(2) ?
    C7 H19 . 0.9300 ?
    C8 C9 . 1.366(3) ?
    C8 H20 . 0.9300 ?
    C9 C10 . 1.351(3) ?
    C9 H21 . 0.9300 ?
    C10 C11 . 1.384(3) ?
    C10 H22 . 0.9300 ?
    C11 C12 . 1.377(2) ?
    C11 H23 . 0.9300 ?
    C13 C14 . 1.377(2) ?
    C13 C18 . 1.384(2) ?
    C14 C15 . 1.385(3) ?
    C14 H9 . 0.9300 ?
    C15 C16 . 1.370(4) ?
    C15 H12 . 0.9300 ?
    C16 C17 . 1.363(4) ?
    C16 H13 . 0.9300 ?
    C17 C18 . 1.379(3) ?
    C17 H11 . 0.9300 ?
    C18 H10 . 0.9300 ?
    C19 C24 . 1.385(3) ?
    C19 C20 . 1.389(3) ?
    C19 H14 . 0.9300 ?
    C20 C21 . 1.379(3) ?
    C21 C22 . 1.387(3) ?
    C21 H18 . 0.9300 ?
    C22 C23 . 1.362(4) ?
    C22 H17 . 0.9300 ?
    C23 C24 . 1.370(4) ?
    C23 H16 . 0.9300 ?
    C24 H15 . 0.9300 ?
    N1 H5 . 0.87(2) ?
    N2 H24 . 0.862(19) ?
    N3 H4 . 0.93(2) ?
    N4 H3 . 0.86(2) ?
    O3 H2 . 0.87(3) ?
    O3 H1 . 0.94(3) ?
loop_
    _geom_angle_atom_site_label_1
    _geom_angle_atom_site_label_2
    _geom_angle_atom_site_label_3
    _geom_angle_site_symmetry_1
    _geom_angle_site_symmetry_3
    _geom_angle
    _geom_angle_publ_flag
    N1 C1 C13 . . 109.63(13) ?
    N1 C1 C4 . . 107.75(12) ?
    C13 C1 C4 . . 114.79(13) ?
    N1 C1 H7 . . 108.2 ?
    C13 C1 H7 . . 108.2 ?
    C4 C1 H7 . . 108.2 ?
    N3 C2 N2 . . 108.53(13) ?
    N3 C2 C12 . . 112.11(12) ?
    N2 C2 C12 . . 106.73(12) ?
    N3 C2 C4 . . 107.08(12) ?
    N2 C2 C4 . . 109.39(12) ?
    C12 C2 C4 . . 112.92(13) ?
    O1 C3 N1 . . 121.35(15) ?
    O1 C3 N2 . . 121.18(15) ?
    N1 C3 N2 . . 117.47(14) ?
    C1 C4 C2 . . 108.80(13) ?
    C1 C4 C5 . . 112.20(12) ?
    C2 C4 C5 . . 111.06(12) ?
    C1 C4 H8 . . 108.2 ?
    C2 C4 H8 . . 108.2 ?
    C5 C4 H8 . . 108.2 ?
    N4 C5 C20 . . 113.82(14) ?
    N4 C5 C4 . . 109.13(13) ?
    C20 C5 C4 . . 113.95(13) ?
    N4 C5 H6 . . 106.5 ?
    C20 C5 H6 . . 106.5 ?
    C4 C5 H6 . . 106.5 ?
    O2 C6 N3 . . 121.10(17) ?
    O2 C6 N4 . . 121.38(15) ?
    N3 C6 N4 . . 117.46(15) ?
    C8 C7 C12 . . 121.00(19) ?
    C8 C7 H19 . . 119.5 ?
    C12 C7 H19 . . 119.5 ?
    C9 C8 C7 . . 120.2(2) ?
    C9 C8 H20 . . 119.9 ?
    C7 C8 H20 . . 119.9 ?
    C10 C9 C8 . . 119.4(2) ?
    C10 C9 H21 . . 120.3 ?
    C8 C9 H21 . . 120.3 ?
    C9 C10 C11 . . 121.1(2) ?
    C9 C10 H22 . . 119.5 ?
    C11 C10 H22 . . 119.5 ?
    C12 C11 C10 . . 120.20(19) ?
    C12 C11 H23 . . 119.9 ?
    C10 C11 H23 . . 119.9 ?
    C11 C12 C7 . . 118.07(17) ?
    C11 C12 C2 . . 122.34(15) ?
    C7 C12 C2 . . 119.58(15) ?
    C14 C13 C18 . . 118.12(17) ?
    C14 C13 C1 . . 121.94(16) ?
    C18 C13 C1 . . 119.93(16) ?
    C13 C14 C15 . . 120.3(2) ?
    C13 C14 H9 . . 119.9 ?
    C15 C14 H9 . . 119.9 ?
    C16 C15 C14 . . 120.8(2) ?
    C16 C15 H12 . . 119.6 ?
    C14 C15 H12 . . 119.6 ?
    C17 C16 C15 . . 119.6(2) ?
    C17 C16 H13 . . 120.2 ?
    C15 C16 H13 . . 120.2 ?
    C16 C17 C18 . . 119.9(2) ?
    C16 C17 H11 . . 120.0 ?
    C18 C17 H11 . . 120.0 ?
    C17 C18 C13 . . 121.4(2) ?
    C17 C18 H10 . . 119.3 ?
    C13 C18 H10 . . 119.3 ?
    C24 C19 C20 . . 121.4(2) ?
    C24 C19 H14 . . 119.3 ?
    C20 C19 H14 . . 119.3 ?
    C21 C20 C19 . . 117.78(19) ?
    C21 C20 C5 . . 123.35(17) ?
    C19 C20 C5 . . 118.87(17) ?
    C20 C21 C22 . . 120.4(2) ?
    C20 C21 H18 . . 119.8 ?
    C22 C21 H18 . . 119.8 ?
    C23 C22 C21 . . 121.2(2) ?
    C23 C22 H17 . . 119.4 ?
    C21 C22 H17 . . 119.4 ?
    C22 C23 C24 . . 119.5(2) ?
    C22 C23 H16 . . 120.2 ?
    C24 C23 H16 . . 120.2 ?
    C23 C24 C19 . . 119.7(2) ?
    C23 C24 H15 . . 120.2 ?
    C19 C24 H15 . . 120.2 ?
    C3 N1 C1 . . 123.42(14) ?
    C3 N1 H5 . . 116.2(13) ?
    C1 N1 H5 . . 120.4(13) ?
    C3 N2 C2 . . 126.51(14) ?
    C3 N2 H24 . . 116.3(12) ?
    C2 N2 H24 . . 117.1(12) ?
    C6 N3 C2 . . 124.60(15) ?
    C6 N3 H4 . . 114.1(12) ?
    C2 N3 H4 . . 117.4(12) ?
    C6 N4 C5 . . 126.24(14) ?
    C6 N4 H3 . . 113.2(14) ?
    C5 N4 H3 . . 120.2(14) ?
    H2 O3 H1 . . 109(3) ?
loop_
    _geom_torsion_atom_site_label_1
    _geom_torsion_atom_site_label_2
    _geom_torsion_atom_site_label_3
    _geom_torsion_atom_site_label_4
    _geom_torsion_site_symmetry_1
    _geom_torsion_site_symmetry_2
    _geom_torsion_site_symmetry_3
    _geom_torsion_site_symmetry_4
    _geom_torsion
    _geom_torsion_publ_flag
    N1 C1 C4 C2 . . . . -57.64(16) ?
    C13 C1 C4 C2 . . . . 179.93(13) ?
    N1 C1 C4 C5 . . . . 179.05(13) ?
    C13 C1 C4 C5 . . . . 56.63(18) ?
    N3 C2 C4 C1 . . . . -70.43(15) ?
    N2 C2 C4 C1 . . . . 47.01(16) ?
    C12 C2 C4 C1 . . . . 165.70(12) ?
    N3 C2 C4 C5 . . . . 53.55(17) ?
    N2 C2 C4 C5 . . . . 170.99(13) ?
    C12 C2 C4 C5 . . . . -70.32(16) ?
    C1 C4 C5 N4 . . . . 73.88(17) ?
    C2 C4 C5 N4 . . . . -48.15(18) ?
    C1 C4 C5 C20 . . . . -157.68(14) ?
    C2 C4 C5 C20 . . . . 80.30(17) ?
    C12 C7 C8 C9 . . . . 0.9(4) ?
    C7 C8 C9 C10 . . . . 0.4(4) ?
    C8 C9 C10 C11 . . . . -0.9(4) ?
    C9 C10 C11 C12 . . . . 0.1(3) ?
    C10 C11 C12 C7 . . . . 1.2(3) ?
    C10 C11 C12 C2 . . . . 179.89(17) ?
    C8 C7 C12 C11 . . . . -1.7(3) ?
    C8 C7 C12 C2 . . . . 179.58(19) ?
    N3 C2 C12 C11 . . . . 4.8(2) ?
    N2 C2 C12 C11 . . . . -113.91(17) ?
    C4 C2 C12 C11 . . . . 125.86(16) ?
    N3 C2 C12 C7 . . . . -176.50(16) ?
    N2 C2 C12 C7 . . . . 64.79(19) ?
    C4 C2 C12 C7 . . . . -55.4(2) ?
    N1 C1 C13 C14 . . . . -47.6(2) ?
    C4 C1 C13 C14 . . . . 73.77(19) ?
    N1 C1 C13 C18 . . . . 130.74(17) ?
    C4 C1 C13 C18 . . . . -107.85(18) ?
    C18 C13 C14 C15 . . . . -0.3(3) ?
    C1 C13 C14 C15 . . . . 178.08(17) ?
    C13 C14 C15 C16 . . . . -0.8(3) ?
    C14 C15 C16 C17 . . . . 1.0(3) ?
    C15 C16 C17 C18 . . . . -0.1(3) ?
    C16 C17 C18 C13 . . . . -1.1(3) ?
    C14 C13 C18 C17 . . . . 1.3(3) ?
    C1 C13 C18 C17 . . . . -177.18(17) ?
    C24 C19 C20 C21 . . . . 2.3(3) ?
    C24 C19 C20 C5 . . . . -178.68(18) ?
    N4 C5 C20 C21 . . . . 12.8(2) ?
    C4 C5 C20 C21 . . . . -113.21(18) ?
    N4 C5 C20 C19 . . . . -166.15(15) ?
    C4 C5 C20 C19 . . . . 67.8(2) ?
    C19 C20 C21 C22 . . . . -2.4(3) ?
    C5 C20 C21 C22 . . . . 178.66(17) ?
    C20 C21 C22 C23 . . . . 0.4(3) ?
    C21 C22 C23 C24 . . . . 1.6(4) ?
    C22 C23 C24 C19 . . . . -1.7(4) ?
    C20 C19 C24 C23 . . . . -0.3(3) ?
    O1 C3 N1 C1 . . . . 173.66(17) ?
    N2 C3 N1 C1 . . . . -6.2(3) ?
    C13 C1 N1 C3 . . . . 164.44(16) ?
    C4 C1 N1 C3 . . . . 38.9(2) ?
    O1 C3 N2 C2 . . . . 173.39(16) ?
    N1 C3 N2 C2 . . . . -6.7(3) ?
    N3 C2 N2 C3 . . . . 100.86(18) ?
    C12 C2 N2 C3 . . . . -138.12(16) ?
    C4 C2 N2 C3 . . . . -15.7(2) ?
    O2 C6 N3 C2 . . . . -169.06(15) ?
    N4 C6 N3 C2 . . . . 13.7(2) ?
    N2 C2 N3 C6 . . . . -155.76(15) ?
    C12 C2 N3 C6 . . . . 86.60(19) ?
    C4 C2 N3 C6 . . . . -37.8(2) ?
    O2 C6 N4 C5 . . . . 176.39(16) ?
    N3 C6 N4 C5 . . . . -6.4(3) ?
    C20 C5 N4 C6 . . . . -103.71(19) ?
    C4 C5 N4 C6 . . . . 24.8(2) ?
loop_
    _geom_hbond_atom_site_label_D
    _geom_hbond_atom_site_label_H
    _geom_hbond_atom_site_label_A
    _geom_hbond_site_symmetry_A
    _geom_hbond_distance_DH
    _geom_hbond_distance_HA
    _geom_hbond_distance_DA
    _geom_hbond_angle_DHA
    N1 H5 O1 3_655 0.87(2) 2.05(2) 2.9098(19) 169.5(18)
    N2 H24 O2 4_565 0.862(19) 2.16(2) 2.9774(19) 157.9(16)
    N3 H4 O3 4_565 0.93(2) 1.87(2) 2.787(2) 168.1(18)
    O3 H1 O1 1_556 0.94(3) 1.88(3) 2.747(2) 152(3)
    O3 H2 O2 . 0.87(3) 1.99(3) 2.751(2) 146(2)
