# Supplementary material for: 4,5,8a-Triphenyl­perhydro­pyrimido[4,5-d]pyrimidine-2,7-dione monohydrate
Source: Acta Crystallogr Sect E Struct Rep Online. 2010 May 29;66(Pt 6):o1503. doi: 10.1107/S1600536810019525 (PMC2979643; doi:10.1107/S1600536810019525)
Supplement: Supplementary file 2 [file e-66-o1503-Isup2.hkl]

# 
# h,k,l, Fc-squared, Fo-squared, sigma(Fo-squared) and status flag 
# 
data_I
_shelx_title ' zhuyl1124b in P2(1)/c' 
_shelx_refln_list_code          4 
_shelx_F_calc_maximum      154.14 
_exptl_crystal_F_000       924.00 
_reflns_d_resolution_high  0.8346 
 
loop_ 
 _symmetry_equiv_pos_as_xyz 
 'x, y, z' 
 '-x, y+1/2, -z+1/2' 
 '-x, -y, -z' 
 'x, -y-1/2, z-1/2' 
 
_cell_length_a    11.3150 
_cell_length_b    17.4935 
_cell_length_c    10.5794 
_cell_angle_alpha  90.000 
_cell_angle_beta   94.731 
_cell_angle_gamma  90.000 
 
_shelx_F_squared_multiplier     1.000 
 
loop_ 
 _refln_index_h 
 _refln_index_k 
 _refln_index_l 
 _refln_F_squared_calc 
 _refln_F_squared_meas 
 _refln_F_squared_sigma 
 _refln_observed_status 
   1   0   0      173.09      101.76      2.19 o 
   2   0   0     1012.69      982.65     16.15 o 
   3   0   0    14181.37    14115.32    231.92 o 
   4   0   0     1511.25     1542.06     25.54 o 
   5   0   0     1197.52     1282.87     23.65 o 
   6   0   0      123.40      124.19      4.20 o 
   7   0   0        6.78        5.62      1.49 o 
   8   0   0      314.91      304.37     13.03 o 
   9   0   0       17.98       19.66      3.95 o 
  10   0   0       90.57       61.56      9.49 o 
  11   0   0      206.84      219.01     17.48 o 
  12   0   0        5.47       -3.53      4.65 o 
  13   0   0        5.92        6.63      6.24 o 
   1   1   0     7526.98     7312.07    118.82 o 
   2   1   0        2.55        5.35      0.37 o 
   3   1   0     9788.15     9561.63    113.47 o 
   4   1   0     1457.02     1353.93     15.58 o 
   5   1   0      342.90      325.85      4.83 o 
   6   1   0     2522.36     2547.41     32.36 o 
   7   1   0       14.22        8.04      1.00 o 
   8   1   0       37.16       32.75      2.18 o 
   9   1   0       37.58       41.67      3.65 o 
  10   1   0        6.37        4.85      3.69 o 
  11   1   0        2.75        4.74      3.23 o 
  12   1   0       34.00       36.47      6.20 o 
  13   1   0        5.56        2.70      4.07 o 
   0   2   0     1488.58     1396.90     27.91 o 
   1   2   0       11.86        4.93      0.67 o 
   2   2   0       39.60       24.42      0.79 o 
   3   2   0     6829.98     6679.41     79.55 o 
   4   2   0      221.08      222.85      3.51 o 
   5   2   0     9792.43    10012.26    122.66 o 
   6   2   0      232.02      285.41      4.53 o 
   7   2   0        0.49       -0.68      0.73 o 
   8   2   0      113.55      117.55      6.22 o 
   9   2   0        4.14        1.14      1.58 o 
  10   2   0       67.07       45.83      5.94 o 
  11   2   0       13.68       11.39      3.88 o 
  12   2   0        0.39        3.80      3.37 o 
  13   2   0        6.08        4.07      4.12 o 
   1   3   0     3632.24     3434.83     51.05 o 
   2   3   0       46.37       45.98      1.16 o 
   3   3   0      544.89      549.38      7.74 o 
   4   3   0     1783.96     1780.67     23.00 o 
   5   3   0     1121.76     1191.22     15.77 o 
   6   3   0      111.70      120.77      2.47 o 
   7   3   0       18.01       16.97      1.67 o 
   8   3   0       21.54       18.16      1.84 o 
   9   3   0       49.39       44.69      3.19 o 
  10   3   0      111.47      102.97      8.24 o 
  11   3   0       23.70       25.69      7.03 o 
  12   3   0        3.13       -3.98      3.66 o 
  13   3   0       41.98       35.18      6.57 o 
   0   4   0     1143.13      993.46     18.45 o 
   1   4   0     2131.06     2062.74     27.68 o 
   2   4   0     1231.80     1127.60     18.25 o 
   3   4   0       86.65       77.24      1.69 o 
   4   4   0      630.56      613.16      8.60 o 
   5   4   0      896.58      959.87     13.04 o 
   6   4   0       30.13       35.33      1.56 o 
   7   4   0       12.08       12.98      1.56 o 
   8   4   0       88.05       89.60      3.35 o 
   9   4   0       64.10       66.05      3.14 o 
  10   4   0       23.45       39.45      5.51 o 
  11   4   0       45.83       62.59      8.49 o 
  12   4   0        3.47       -0.63      3.25 o 
  13   4   0        1.48       -4.66      3.11 o 
   1   5   0     2028.75     2000.11     25.45 o 
   2   5   0     1291.55     1222.50     15.96 o 
   3   5   0     1550.00     1457.43     17.27 o 
   4   5   0     2568.66     2576.92     35.00 o 
   5   5   0      153.01      174.59      3.43 o 
   6   5   0      240.22      260.06      4.71 o 
   7   5   0       76.65       70.32      4.84 o 
   8   5   0       67.04       59.70      3.10 o 
   9   5   0        4.42        8.02      1.55 o 
  10   5   0       36.92       38.10      4.34 o 
  11   5   0       68.34       64.77     12.21 o 
  12   5   0        1.76       -0.18      3.14 o 
  13   5   0        1.46        1.76      4.05 o 
   0   6   0      517.81      478.31      9.91 o 
   1   6   0      213.26      170.60      3.05 o 
   2   6   0     3377.87     3345.14     39.66 o 
   3   6   0     1675.69     1715.80     19.99 o 
   4   6   0        2.41        2.57      0.66 o 
   5   6   0     1851.70     1828.21     25.66 o 
   6   6   0      238.57      259.69      6.38 o 
   7   6   0      388.02      362.00      8.06 o 
   8   6   0        1.00        0.89      1.28 o 
   9   6   0       45.88       49.60      3.22 o 
  10   6   0        4.79        7.41      2.33 o 
  11   6   0        0.05       -0.54      2.90 o 
  12   6   0        8.24        9.55      4.24 o 
   1   7   0     5654.64     5881.66     69.14 o 
   2   7   0       36.58       31.57      1.26 o 
   3   7   0       41.94       47.16      1.85 o 
   4   7   0     1744.34     1757.90     26.69 o 
   5   7   0      621.04      603.46      9.01 o 
   6   7   0        6.05        4.86      1.08 o 
   7   7   0       80.73       74.77      3.34 o 
   8   7   0      933.51      957.60     17.82 o 
   9   7   0      150.20      135.92      5.44 o 
  10   7   0       27.34       31.86      3.55 o 
  11   7   0        0.32        2.88      2.68 o 
  12   7   0       24.97       35.31      6.47 o 
   0   8   0        7.21        7.26      1.22 o 
   1   8   0      857.57      888.63     11.41 o 
   2   8   0      827.58      767.53     10.25 o 
   3   8   0        0.11        1.76      0.68 o 
   4   8   0       25.84       26.25      1.23 o 
   5   8   0        0.35        0.05      0.80 o 
   6   8   0        2.81        3.22      1.20 o 
   7   8   0      200.49      180.46      5.95 o 
   8   8   0       42.45       34.66      2.77 o 
   9   8   0        1.52        3.99      1.89 o 
  10   8   0       88.48      111.57      6.90 o 
  11   8   0       21.52       11.95      3.45 o 
  12   8   0       26.86       46.37     10.91 o 
   1   9   0      626.40      721.90      9.67 o 
   2   9   0      175.24      175.62      3.43 o 
   3   9   0      679.72      732.39     10.28 o 
   4   9   0        4.80       12.32      1.07 o 
   5   9   0       79.97       81.97      3.25 o 
   6   9   0      103.31      100.84      5.09 o 
   7   9   0       47.23       46.08      3.36 o 
   8   9   0      138.15      125.99      6.10 o 
   9   9   0      181.10      192.86      7.71 o 
  10   9   0       14.40       17.10      3.60 o 
  11   9   0       80.90       80.77      8.63 o 
  12   9   0        0.74        2.71      6.40 o 
   0  10   0       15.23       13.14      1.87 o 
   1  10   0     1177.72     1231.54     15.68 o 
   2  10   0      116.76      110.54      2.71 o 
   3  10   0       28.62       29.36      1.59 o 
   4  10   0      274.39      275.73      7.27 o 
   5  10   0       71.21       61.94      3.46 o 
   6  10   0       44.53       40.90      3.10 o 
   7  10   0        0.51        1.35      1.60 o 
   8  10   0       26.80       23.07      3.34 o 
   9  10   0       23.67       28.65      3.69 o 
  10  10   0       24.77       14.39      3.58 o 
  11  10   0       18.70       20.46      4.14 o 
   1  11   0        0.51        1.33      0.80 o 
   2  11   0        2.78        2.16      0.94 o 
   3  11   0      516.37      534.64      9.06 o 
   4  11   0       49.70       49.51      3.12 o 
   5  11   0      266.05      267.53     12.73 o 
   6  11   0      368.86      366.72      9.65 o 
   7  11   0      221.47      210.77      7.04 o 
   8  11   0      227.70      242.33      9.85 o 
   9  11   0       51.30       62.19      5.74 o 
  10  11   0        1.83        3.97      2.84 o 
  11  11   0        4.21        4.15      3.52 o 
   0  12   0       75.78       71.09      4.36 o 
   1  12   0      201.28      209.79      5.38 o 
   2  12   0      152.82      148.32      4.38 o 
   3  12   0        3.28        4.32      1.15 o 
   4  12   0      151.38      139.89      5.82 o 
   5  12   0       60.22       42.99      3.58 o 
   6  12   0       24.68       27.80      3.10 o 
   7  12   0       64.08       71.81      7.41 o 
   8  12   0        0.03        1.69      2.33 o 
   9  12   0       77.92       86.93      6.73 o 
  10  12   0        9.75        9.04      3.41 o 
  11  12   0       16.21       14.23      4.05 o 
   1  13   0      341.10      353.40      7.89 o 
   2  13   0      463.33      443.49      9.29 o 
   3  13   0      248.38      238.81      7.41 o 
   4  13   0       37.15       35.27      5.26 o 
   5  13   0      349.99      338.00     10.16 o 
   6  13   0       20.94       16.69      4.04 o 
   7  13   0        9.53        3.82      2.56 o 
   8  13   0       27.52       40.72      6.12 o 
   9  13   0        6.29        6.68      3.00 o 
  10  13   0       16.77       20.76      4.53 o 
   0  14   0       53.93       55.47      4.71 o 
   1  14   0      124.40      123.10      4.33 o 
   2  14   0       78.42       71.47      3.65 o 
   3  14   0      151.95      139.96      6.96 o 
   4  14   0      291.80      281.92     14.23 o 
   5  14   0       38.52       32.89      5.08 o 
   6  14   0       21.54       17.88     11.89 o 
   7  14   0      204.20      191.29      8.93 o 
   8  14   0       21.27       23.54      4.09 o 
   9  14   0        0.04        0.87      2.77 o 
  10  14   0        2.57       -0.49      3.04 o 
   1  15   0        7.71        9.46      1.99 o 
   2  15   0       10.79       13.82      2.30 o 
   3  15   0       36.29       27.41      5.30 o 
   4  15   0        2.29        2.85      2.39 o 
   5  15   0        0.16       -2.63      2.23 o 
   6  15   0        0.02       -1.58      4.82 o 
   7  15   0        0.71       -1.29      2.64 o 
   8  15   0        5.56        1.48      3.28 o 
   9  15   0        1.82        0.96      4.16 o 
   0  16   0      723.27      772.48     24.94 o 
   1  16   0       23.29       23.50      2.74 o 
   2  16   0      136.39      125.01     10.28 o 
   3  16   0      165.54      169.30      8.23 o 
   4  16   0        7.10        4.67      3.05 o 
   5  16   0       88.65       87.40      7.95 o 
   6  16   0       68.33       57.36      8.35 o 
   7  16   0      128.06      140.23     25.23 o 
   8  16   0        5.98        4.66      5.10 o 
   1  17   0        2.24        1.75      1.93 o 
   2  17   0       73.31       63.45      5.61 o 
   3  17   0        8.74        5.65      3.28 o 
   4  17   0        9.79        7.35      5.36 o 
   5  17   0        1.92        0.11      6.00 o 
   6  17   0       16.02       14.67      4.28 o 
   7  17   0       18.24       10.77      4.21 o 
   0  18   0      165.50      164.98     12.40 o 
   1  18   0        0.06        0.86      2.54 o 
   2  18   0        0.04        1.21      3.10 o 
   3  18   0       13.00       12.06      4.38 o 
   4  18   0        0.67       -2.59      2.87 o 
   5  18   0       87.18      101.13      9.70 o 
   6  18   0       22.93       16.49      6.32 o 
   1  19   0        6.28        6.79      2.98 o 
   2  19   0       13.85       12.07      4.38 o 
   3  19   0       10.10       17.33      5.17 o 
   4  19   0      108.38      115.04      9.62 o 
   5  19   0        0.01        0.29      3.44 o 
   0  20   0       63.58       78.96     10.82 o 
   1  20   0        2.09       -1.30      3.59 o 
   2  20   0        0.06       -0.73      3.62 o 
   3  20   0       20.42       23.79      5.57 o 
   4  20   0       40.60       52.08      7.48 o 
 -13   1   1       19.08       17.87      5.20 o 
 -12   1   1        2.51        2.50      3.43 o 
 -11   1   1       51.26       56.54      7.03 o 
 -10   1   1        2.35        4.60      3.08 o 
  -9   1   1      130.29      121.06      6.13 o 
  -8   1   1       83.81       86.26      3.72 o 
  -7   1   1      793.89      851.08     12.50 o 
  -6   1   1       23.16       23.59      1.02 o 
  -5   1   1     1056.63     1025.19     13.01 o 
  -4   1   1      199.02      182.39      3.15 o 
  -3   1   1     1166.64     1140.81     14.49 o 
  -2   1   1     1630.59     1616.52     22.32 o 
  -1   1   1     3570.66     3382.44     60.26 o 
   0   1   1      464.51      364.86      4.95 o 
   1   1   1    15155.79    15394.51    248.88 o 
   2   1   1    21357.92    21535.64    241.49 o 
   3   1   1      125.23      147.69      2.42 o 
   4   1   1      683.04      723.90      9.60 o 
   5   1   1     1257.83     1299.51     17.11 o 
   6   1   1      730.28      826.05     12.28 o 
   7   1   1      200.08      199.76      4.67 o 
   8   1   1        0.77        0.63      1.13 o 
   9   1   1       22.46       23.77      3.80 o 
  10   1   1        3.16        3.23      2.00 o 
  11   1   1        0.00        1.14      3.22 o 
  12   1   1        0.38       -0.92      3.20 o 
  13   1   1        1.57        1.48      3.90 o 
 -13   2   1        0.68        6.76      4.26 o 
 -12   2   1       34.11       32.26      6.09 o 
 -11   2   1       20.23       20.35      4.90 o 
 -10   2   1       54.28       41.88      5.83 o 
  -9   2   1       23.43       24.12      2.42 o 
  -8   2   1       10.71        7.82      2.06 o 
  -7   2   1       42.39       45.23      2.21 o 
  -6   2   1      732.91      740.78     10.18 o 
  -5   2   1       55.63       48.80      2.30 o 
  -4   2   1     8067.65     8312.79    101.92 o 
  -3   2   1    23760.52    25094.58    305.47 o 
  -2   2   1      451.10      450.12      6.00 o 
  -1   2   1     4156.38     3971.65     55.86 o 
   0   2   1     4274.87     3961.62     50.03 o 
   1   2   1     9523.92     9547.09    124.89 o 
   2   2   1     8886.25     8793.02    114.49 o 
   3   2   1     2872.32     2765.74     33.52 o 
   4   2   1      155.22      152.44      2.75 o 
   5   2   1        2.72        3.90      0.65 o 
   6   2   1      749.56      766.57     11.56 o 
   7   2   1      145.49      137.68      5.71 o 
   8   2   1        3.01        1.44      1.10 o 
   9   2   1       53.00       48.83      3.95 o 
  10   2   1       93.70       95.49      6.62 o 
  11   2   1      106.01       97.12      8.60 o 
  12   2   1       57.11       68.55      8.14 o 
  13   2   1       30.85       43.95      7.23 o 
 -13   3   1        1.79        0.09      3.53 o 
 -12   3   1       25.80       20.58      6.66 o 
 -11   3   1        0.28       -1.28      2.89 o 
 -10   3   1        7.04       10.07      3.49 o 
  -9   3   1       36.47       38.82      3.00 o 
  -8   3   1        5.08        4.76      1.17 o 
  -7   3   1     1015.34      987.54     17.31 o 
  -6   3   1        9.30        5.16      0.80 o 
  -5   3   1       17.31       21.16      1.03 o 
  -4   3   1       66.64       92.49      1.86 o 
  -3   3   1      583.26      557.52      7.48 o 
  -2   3   1     4605.70     4566.39     59.58 o 
  -1   3   1    15518.87    15766.45    194.40 o 
   0   3   1      401.78      354.25      5.28 o 
   1   3   1     1283.89     1192.12     21.25 o 
   2   3   1        4.96        3.66      0.52 o 
   3   3   1      476.78      427.95      6.22 o 
   4   3   1     2374.92     2378.99     30.61 o 
   5   3   1      673.86      718.38     10.88 o 
   6   3   1     1593.70     1613.89     23.79 o 
   7   3   1      645.21      666.25     11.78 o 
   8   3   1       32.65       35.67      2.53 o 
   9   3   1       97.48       98.07      4.98 o 
  10   3   1      143.41      133.61     10.98 o 
  11   3   1       38.84       36.44      5.85 o 
  12   3   1        0.58        0.88      3.61 o 
  13   3   1        7.42        7.36      4.62 o 
 -13   4   1        0.39       -5.16      3.44 o 
 -12   4   1       30.91       35.22      6.37 o 
 -11   4   1      123.17      138.29     10.26 o 
 -10   4   1       11.56        9.89      5.63 o 
  -9   4   1       28.44       26.63      2.18 o 
  -8   4   1      453.65      472.08      9.82 o 
  -7   4   1      123.75       98.01      3.70 o 
  -6   4   1      842.31      804.68     11.02 o 
  -5   4   1      235.01      238.35      3.96 o 
  -4   4   1      375.25      313.04      5.00 o 
  -3   4   1       20.97       21.52      0.69 o 
  -2   4   1       40.52       45.50      1.08 o 
  -1   4   1     3981.75     3865.51     46.15 o 
   0   4   1     2865.99     2835.93     35.55 o 
   1   4   1       99.29       85.44      1.80 o 
   2   4   1     2384.47     2448.63     30.98 o 
   3   4   1      502.09      504.56      7.33 o 
   4   4   1      333.37      397.02      6.21 o 
   5   4   1     3582.17     3720.22     49.88 o 
   6   4   1       50.25       41.96      1.81 o 
   7   4   1      327.29      310.05      6.68 o 
   8   4   1       30.65       22.73      1.98 o 
   9   4   1       14.95       18.09      2.12 o 
  10   4   1      146.55      146.28      8.05 o 
  11   4   1       21.56       28.46      5.51 o 
  12   4   1       31.53       31.36      5.87 o 
  13   4   1        0.01        1.72      4.20 o 
 -13   5   1       38.42       44.83      7.44 o 
 -12   5   1       26.41       32.03      6.53 o 
 -11   5   1       13.16        7.07      3.87 o 
 -10   5   1       33.13       30.53      4.00 o 
  -9   5   1       52.84       59.29      3.26 o 
  -8   5   1      288.84      260.29      6.55 o 
  -7   5   1      152.65      161.31      4.61 o 
  -6   5   1        0.53        0.71      0.69 o 
  -5   5   1      763.54      674.67     10.81 o 
  -4   5   1      455.70      452.17      6.20 o 
  -3   5   1        0.00        1.50      0.44 o 
  -2   5   1       28.72       35.33      1.08 o 
  -1   5   1     3073.67     3058.39     36.80 o 
   0   5   1      814.64      792.40     10.20 o 
   1   5   1     1995.42     2030.21     24.77 o 
   2   5   1       82.03       86.98      1.82 o 
   3   5   1     2650.37     2611.53     33.17 o 
   4   5   1      207.00      243.07      4.28 o 
   5   5   1      310.01      347.01      5.75 o 
   6   5   1        0.19        0.53      0.79 o 
   7   5   1      301.00      315.41      7.34 o 
   8   5   1        7.68        7.22      1.46 o 
   9   5   1       22.36       24.51      2.23 o 
  10   5   1       66.90       75.14      4.32 o 
  11   5   1        0.02       -0.03      2.78 o 
  12   5   1        0.49        2.67      3.83 o 
 -12   6   1        1.16        0.41      3.78 o 
 -11   6   1        7.94       13.67      4.41 o 
 -10   6   1       11.50       12.12      2.56 o 
  -9   6   1        3.17        4.94      1.77 o 
  -8   6   1       86.27       92.44      3.76 o 
  -7   6   1      126.93      124.91      4.54 o 
  -6   6   1      924.82      901.14     15.26 o 
  -5   6   1      121.90      142.44      3.07 o 
  -4   6   1      949.95      952.06     12.10 o 
  -3   6   1      327.08      360.81      5.14 o 
  -2   6   1      182.04      200.17      3.15 o 
  -1   6   1     1083.38     1184.83     14.70 o 
   0   6   1        2.16        2.22      0.53 o 
   1   6   1     1063.10     1043.92     12.61 o 
   2   6   1      237.11      242.24      3.66 o 
   3   6   1      443.95      428.40      5.87 o 
   4   6   1      307.26      293.17      5.63 o 
   5   6   1        4.67        2.46      0.77 o 
   6   6   1       24.98       28.21      1.88 o 
   7   6   1      470.34      495.39     11.24 o 
   8   6   1      172.56      159.97      5.07 o 
   9   6   1        5.51        4.51      2.08 o 
  10   6   1        0.81        4.72      2.00 o 
  11   6   1        8.47        4.85      3.44 o 
  12   6   1        8.78        6.32      4.25 o 
 -12   7   1        0.67       -0.37      5.05 o 
 -11   7   1      174.43      165.39     11.46 o 
 -10   7   1       60.67       46.59      4.03 o 
  -9   7   1        9.46        5.49      1.91 o 
  -8   7   1      153.64      140.71      4.75 o 
  -7   7   1       17.28       21.07      2.21 o 
  -6   7   1       91.81       95.27      3.48 o 
  -5   7   1        6.74        3.34      0.93 o 
  -4   7   1       10.29        8.24      0.78 o 
  -3   7   1       30.89       39.95      1.45 o 
  -2   7   1       64.11       83.53      1.98 o 
  -1   7   1      529.31      588.96      8.34 o 
   0   7   1     2395.01     2402.80     28.47 o 
   1   7   1      129.86      123.34      2.35 o 
   2   7   1      457.84      450.71      6.09 o 
   3   7   1     1850.03     1883.32     22.06 o 
   4   7   1       59.10       55.70      1.75 o 
   5   7   1        7.40        5.41      1.03 o 
   6   7   1      947.39      953.19     17.18 o 
   7   7   1       84.04       88.42      3.72 o 
   8   7   1       32.01       43.75      3.73 o 
   9   7   1       11.93       11.70      2.32 o 
  10   7   1       18.88        9.25      2.59 o 
  11   7   1       45.21       61.24      5.64 o 
  12   7   1       31.64       32.78      6.13 o 
 -12   8   1       23.61       39.76     10.40 o 
 -11   8   1        0.57        2.89      3.44 o 
 -10   8   1       69.21       74.34      5.83 o 
  -9   8   1      379.04      365.56     11.89 o 
  -8   8   1      937.16      921.17     20.70 o 
  -7   8   1       80.81       95.89      3.81 o 
  -6   8   1        1.71        0.62      0.98 o 
  -5   8   1      954.32      994.49     15.48 o 
  -4   8   1       12.35       15.32      1.00 o 
  -3   8   1     1197.28     1152.01     15.43 o 
  -2   8   1     1445.61     1488.67     20.35 o 
  -1   8   1     1238.05     1318.92     15.72 o 
   0   8   1     2010.76     2303.42     27.57 o 
   1   8   1     1228.62     1252.38     15.54 o 
   2   8   1      395.54      401.76      5.60 o 
   3   8   1      376.92      376.96      7.35 o 
   4   8   1       11.12        5.87      0.84 o 
   5   8   1       55.83       55.63      3.30 o 
   6   8   1      373.70      395.96      9.70 o 
   7   8   1       27.14       22.47      2.22 o 
   8   8   1      110.70      117.67      4.61 o 
   9   8   1      103.25      120.35      5.36 o 
  10   8   1      120.98      142.34      6.67 o 
  11   8   1        4.78        7.46      3.17 o 
  12   8   1        1.03       -1.45      5.61 o 
 -12   9   1        0.02        1.12      6.45 o 
 -11   9   1        0.10       -0.60      3.31 o 
 -10   9   1        2.47        1.66      2.54 o 
  -9   9   1       23.50       12.37      3.05 o 
  -8   9   1      254.02      289.15      9.43 o 
  -7   9   1       22.55       23.39      2.54 o 
  -6   9   1       21.64       19.62      2.20 o 
  -5   9   1      389.67      386.60      9.33 o 
  -4   9   1      358.22      388.31      8.06 o 
  -3   9   1       47.90       51.22      2.28 o 
  -2   9   1      629.19      676.10      9.54 o 
  -1   9   1       48.54       57.10      2.00 o 
   0   9   1      513.62      573.04      8.29 o 
   1   9   1      386.49      392.82      5.88 o 
   2   9   1     1331.62     1303.93     15.59 o 
   3   9   1      357.00      332.80      5.16 o 
   4   9   1        0.24       -1.03      0.72 o 
   5   9   1       13.45        9.83      1.40 o 
   6   9   1      703.92      674.00     16.41 o 
   7   9   1        0.38       -0.12      1.18 o 
   8   9   1       63.35       73.12      4.37 o 
   9   9   1        7.60       11.34      2.97 o 
  10   9   1        1.95        2.62      2.61 o 
  11   9   1       95.49      124.47      7.88 o 
  12   9   1       28.37       13.20      7.97 o 
 -11  10   1        1.61        1.88      2.96 o 
 -10  10   1       22.70       23.12      4.97 o 
  -9  10   1       32.24       29.37      6.19 o 
  -8  10   1       13.90       15.93      2.90 o 
  -7  10   1      411.20      399.09     10.27 o 
  -6  10   1      193.32      198.36      6.31 o 
  -5  10   1        0.33       -0.18      1.12 o 
  -4  10   1      139.35      133.68      5.34 o 
  -3  10   1      804.49      867.83     13.99 o 
  -2  10   1       17.59       12.36      1.12 o 
  -1  10   1      171.12      176.32      3.57 o 
   0  10   1      815.69      868.71     12.02 o 
   1  10   1       35.80       35.66      1.54 o 
   2  10   1       11.11        8.65      0.91 o 
   3  10   1      315.75      338.69      5.58 o 
   4  10   1       19.24       21.87      2.82 o 
   5  10   1      385.10      394.64      9.77 o 
   6  10   1       33.61       41.08      5.00 o 
   7  10   1      218.45      225.44      7.90 o 
   8  10   1       27.25       26.50      3.94 o 
   9  10   1        2.21        6.03      2.81 o 
  10  10   1       30.36       46.45      5.27 o 
  11  10   1        0.45        1.17      2.98 o 
 -11  11   1      147.14      147.11      8.92 o 
 -10  11   1       37.71       43.44      6.56 o 
  -9  11   1       38.25       31.17      4.90 o 
  -8  11   1      159.50      139.87      6.79 o 
  -7  11   1       32.12       36.52      3.76 o 
  -6  11   1       43.74       27.22      2.74 o 
  -5  11   1       15.25       10.76      1.84 o 
  -4  11   1      214.26      238.75      6.86 o 
  -3  11   1       69.29       70.91      3.11 o 
  -2  11   1       94.30       76.09      2.67 o 
  -1  11   1     1792.01     1811.61     24.51 o 
   0  11   1      321.83      324.02      6.15 o 
   1  11   1       82.40       83.84      2.71 o 
   2  11   1      406.78      413.44      7.04 o 
   3  11   1       60.85       74.25      2.67 o 
   4  11   1      125.07      127.95      4.68 o 
   5  11   1      249.22      240.26      7.84 o 
   6  11   1      140.68      138.91      5.94 o 
   7  11   1      372.43      377.08     11.11 o 
   8  11   1       56.21       70.85      6.42 o 
   9  11   1       24.25       23.74      4.03 o 
  10  11   1        6.88        7.17      3.28 o 
  11  11   1       23.44       32.47      5.19 o 
 -11  12   1       26.40       19.69      6.65 o 
 -10  12   1        3.11        2.69      3.02 o 
  -9  12   1       58.00       69.54     10.64 o 
  -8  12   1        6.62        9.93      3.09 o 
  -7  12   1        5.03        4.54      2.20 o 
  -6  12   1       23.44       28.23      2.94 o 
  -5  12   1       21.69       23.67      2.60 o 
  -4  12   1        5.91        2.01      1.33 o 
  -3  12   1      115.04      113.48      3.65 o 
  -2  12   1        5.58        5.04      1.13 o 
  -1  12   1       57.86       62.82      2.74 o 
   0  12   1        2.44        1.73      1.15 o 
   1  12   1      264.28      254.22      6.21 o 
   2  12   1        7.16       10.22      2.04 o 
   3  12   1      146.86      147.28      5.00 o 
   4  12   1      354.28      359.31     11.82 o 
   5  12   1      861.72      893.32     20.53 o 
   6  12   1        2.52        0.02      2.07 o 
   7  12   1        1.61        2.39      3.16 o 
   8  12   1       28.46       27.38      4.68 o 
   9  12   1       12.40       13.93      3.46 o 
  10  12   1        0.69       -2.87      2.54 o 
 -10  13   1        7.39        4.70      3.21 o 
  -9  13   1        0.00       -1.93      2.58 o 
  -8  13   1       34.22       27.28      4.47 o 
  -7  13   1       48.05       49.95      5.24 o 
  -6  13   1       11.28        5.77      3.70 o 
  -5  13   1      208.80      187.91      7.13 o 
  -4  13   1        0.51       -1.89      1.35 o 
  -3  13   1      154.30      126.05      9.16 o 
  -2  13   1       27.82       20.81      2.54 o 
  -1  13   1      168.51      159.99      5.75 o 
   0  13   1        7.40        4.95      1.66 o 
   1  13   1       28.51       21.84      2.12 o 
   2  13   1      152.88      153.70      4.72 o 
   3  13   1       84.54       80.12      3.99 o 
   4  13   1      193.26      185.27     10.25 o 
   5  13   1        3.11        0.88      2.17 o 
   6  13   1       11.70       14.19      2.68 o 
   7  13   1      131.28      133.96      7.50 o 
   8  13   1        3.39       -1.58      2.26 o 
   9  13   1        3.07        0.65      2.83 o 
  10  13   1       51.45       52.53      5.95 o 
 -10  14   1        5.45        5.25      3.62 o 
  -9  14   1        0.10       -2.28      2.62 o 
  -8  14   1      101.84      121.98      7.88 o 
  -7  14   1        0.58        0.78      2.47 o 
  -6  14   1       62.39       50.50      5.06 o 
  -5  14   1       33.17       35.03      6.77 o 
  -4  14   1       58.50       50.30      4.69 o 
  -3  14   1      234.18      260.31      9.85 o 
  -2  14   1      224.15      221.94      6.43 o 
  -1  14   1       45.74       41.21      2.97 o 
   0  14   1      225.86      225.48      6.55 o 
   1  14   1        9.23       10.62      1.77 o 
   2  14   1      192.98      176.67      5.47 o 
   3  14   1      762.02      735.24     17.22 o 
   4  14   1      633.23      622.16     24.59 o 
   5  14   1       75.78       76.45      5.77 o 
   6  14   1        5.16        5.06      3.07 o 
   7  14   1       22.81       13.38      7.55 o 
   8  14   1       15.00       21.55      4.86 o 
   9  14   1       38.33       43.11      5.48 o 
  -9  15   1       12.74       18.19      6.92 o 
  -8  15   1      179.28      192.53     11.82 o 
  -7  15   1       22.83       28.30      5.22 o 
  -6  15   1       87.96       73.16     13.41 o 
  -5  15   1       32.34       32.38      5.20 o 
  -4  15   1       87.58       78.62      7.08 o 
  -3  15   1        1.07        1.51      2.18 o 
  -2  15   1      331.57      327.26      9.97 o 
  -1  15   1      139.66      138.40      5.19 o 
   0  15   1       85.43       90.98      4.29 o 
   1  15   1        9.97       11.91      2.33 o 
   2  15   1       75.14       68.85      4.41 o 
   3  15   1       64.52       66.50      6.54 o 
   4  15   1       63.23       63.99      5.54 o 
   5  15   1      296.70      285.28     13.26 o 
   6  15   1       16.36       13.70      3.96 o 
   7  15   1       10.59        9.58      4.39 o 
   8  15   1       80.53       89.86      8.57 o 
   9  15   1       90.68       95.98      9.26 o 
  -8  16   1       15.31        9.93      7.14 o 
  -7  16   1        0.92        1.84      3.36 o 
  -6  16   1        2.85        0.35      2.90 o 
  -5  16   1       54.66       54.27      6.54 o 
  -4  16   1       29.24       23.65      4.84 o 
  -3  16   1        1.01       -1.37      2.75 o 
  -2  16   1       53.63       53.70      4.11 o 
  -1  16   1       88.86       90.72      4.52 o 
   0  16   1       39.52       37.42      3.20 o 
   1  16   1       61.95       70.49      4.40 o 
   2  16   1        4.82        7.42      2.68 o 
   3  16   1       16.73       18.05      5.39 o 
   4  16   1       19.74       19.62      4.42 o 
   5  16   1        1.34        1.01      4.85 o 
   6  16   1       14.32       13.63      6.69 o 
   7  16   1        0.00       -1.87      2.83 o 
   8  16   1        6.08       10.74      5.06 o 
  -7  17   1       11.29       11.79      4.30 o 
  -6  17   1        6.46        7.82      3.81 o 
  -5  17   1       27.03       22.00     10.97 o 
  -4  17   1       95.94      100.69      8.47 o 
  -3  17   1       15.84        7.40      3.56 o 
  -2  17   1        0.00        4.04      3.09 o 
  -1  17   1       76.60       68.90      4.75 o 
   0  17   1       21.59       22.97      3.12 o 
   1  17   1      115.89      130.07      6.24 o 
   2  17   1      141.96      144.42      7.37 o 
   3  17   1        1.97        5.73      4.37 o 
   4  17   1        3.49        6.63      3.47 o 
   5  17   1       17.50       27.94      5.37 o 
   6  17   1       14.33       11.72      5.66 o 
   7  17   1        1.70       -2.17      2.89 o 
  -6  18   1       71.52       74.24      8.40 o 
  -5  18   1       10.36        4.22      3.50 o 
  -4  18   1       28.82       20.99      4.94 o 
  -3  18   1       28.65       31.95      6.94 o 
  -2  18   1       10.88        5.64      9.58 o 
  -1  18   1      122.65      123.76      7.39 o 
   0  18   1       48.92       57.04      4.48 o 
   1  18   1        0.06       -0.71      2.42 o 
   2  18   1        3.35        2.64      3.29 o 
   3  18   1       24.01       11.89      4.10 o 
   4  18   1       15.52        9.81      4.09 o 
   5  18   1       10.95       16.52      4.60 o 
   6  18   1        0.95       -1.49      3.17 o 
  -5  19   1        0.23       -3.75      2.98 o 
  -4  19   1        0.24        4.41      3.68 o 
  -3  19   1       50.19       52.08      6.86 o 
  -2  19   1       51.88       83.43      9.78 o 
  -1  19   1        2.47        1.18      2.78 o 
   0  19   1       15.42       15.12      2.98 o 
   1  19   1       79.88       89.23      6.40 o 
   2  19   1        0.26        1.68      3.36 o 
   3  19   1       17.50       17.40      5.41 o 
   4  19   1        0.00       -1.92      4.27 o 
   5  19   1        1.22        8.24      3.97 o 
  -3  20   1        5.76        6.90      4.08 o 
  -2  20   1       16.76        9.84      4.19 o 
  -1  20   1        0.29       -4.18      3.38 o 
   0  20   1       25.90       26.05      8.88 o 
   1  20   1       20.94       22.40      4.04 o 
   2  20   1       52.09       79.22      8.30 o 
   3  20   1        0.44        4.07      5.59 o 
 -13   0   2        0.10        4.09      6.14 o 
 -12   0   2      132.94      136.48     15.23 o 
 -11   0   2       17.55        9.76      5.35 o 
 -10   0   2      956.24      914.90     44.26 o 
  -9   0   2      407.11      447.69     17.60 o 
  -8   0   2     1487.61     1475.76     35.52 o 
  -7   0   2     1453.58     1455.04     38.85 o 
  -6   0   2     3574.26     3684.41     72.26 o 
  -5   0   2      320.74      334.57      9.53 o 
  -4   0   2     2992.64     3100.23     71.54 o 
  -3   0   2     4541.79     4862.92    125.81 o 
  -2   0   2    10356.99    10919.78    279.41 o 
  -1   0   2     1041.96     1074.21     29.39 o 
   0   0   2     6344.14     6273.92     91.45 o 
   1   0   2      722.74      698.48     11.86 o 
   2   0   2     2103.65     1989.78     35.48 o 
   3   0   2     3175.77     2984.85     60.53 o 
   4   0   2      133.80      115.49      3.06 o 
   5   0   2      106.55      117.56      4.07 o 
   6   0   2     1171.36     1133.03     24.08 o 
   7   0   2      494.71      512.88     12.76 o 
   8   0   2      250.75      242.72     11.66 o 
   9   0   2       33.76       41.44      5.58 o 
  10   0   2       17.87       11.30      6.41 o 
  11   0   2       11.60        9.51      5.40 o 
  12   0   2       63.48       59.69     10.91 o 
  13   0   2       11.87       11.47      6.75 o 
 -13   1   2       10.52        8.30      6.19 o 
 -12   1   2        1.79        2.27      3.83 o 
 -11   1   2      152.63      151.85     15.29 o 
 -10   1   2      232.99      236.12     12.37 o 
  -9   1   2       23.12       27.63      3.33 o 
  -8   1   2       18.96       14.27      1.82 o 
  -7   1   2      512.22      515.03      9.42 o 
  -6   1   2      860.19      862.78     13.30 o 
  -5   1   2      280.11      253.71      5.01 o 
  -4   1   2     1674.53     1778.31     24.99 o 
  -3   1   2     3287.79     3153.82     54.54 o 
  -2   1   2     9302.73     9304.61    142.64 o 
  -1   1   2       35.60       38.49      1.04 o 
   0   1   2     3749.44     3639.45     38.05 o 
   1   1   2       24.54       30.79      0.88 o 
   2   1   2       14.40       12.09      0.71 o 
   3   1   2      420.29      388.09      5.50 o 
   4   1   2     1591.60     1447.67     23.82 o 
   5   1   2       40.68       45.11      1.79 o 
   6   1   2      669.80      706.50     10.30 o 
   7   1   2       77.30       79.41      2.89 o 
   8   1   2        0.09       -1.58      1.21 o 
   9   1   2       35.36       39.27      3.76 o 
  10   1   2        0.45       -0.01      1.82 o 
  11   1   2       12.16        3.98      5.75 o 
  12   1   2        3.74       -3.27      2.88 o 
  13   1   2        1.77       -1.72      4.45 o 
 -13   2   2        6.86        8.99      6.84 o 
 -12   2   2        2.12        1.43      3.36 o 
 -11   2   2       14.24       15.24      4.39 o 
 -10   2   2       27.84       24.88     14.02 o 
  -9   2   2       34.74       44.65      3.61 o 
  -8   2   2        1.75        2.23      1.04 o 
  -7   2   2      464.98      480.13      8.07 o 
  -6   2   2       37.86       28.59      1.33 o 
  -5   2   2        7.42        6.58      0.84 o 
  -4   2   2      379.34      394.93      6.79 o 
  -3   2   2     1062.34     1031.78     15.75 o 
  -2   2   2      243.54      214.57      3.86 o 
  -1   2   2      294.22      329.89      5.20 o 
   0   2   2     5136.97     5077.32     60.29 o 
   1   2   2     2397.35     2342.08     28.26 o 
   2   2   2     3002.16     3056.68     32.20 o 
   3   2   2      361.71      341.20      5.83 o 
   4   2   2       79.20       94.85      2.07 o 
   5   2   2     1343.23     1380.53     18.35 o 
   6   2   2       48.90       67.98      2.80 o 
   7   2   2       11.58        7.30      1.93 o 
   8   2   2      319.17      297.37      9.35 o 
   9   2   2       31.89       35.76      3.64 o 
  10   2   2        4.70        4.30      2.17 o 
  11   2   2        8.73       10.09      3.97 o 
  12   2   2        6.09        7.24      3.97 o 
  13   2   2        4.19        4.34      3.99 o 
 -13   3   2       12.06       20.61      5.61 o 
 -12   3   2       10.25       18.25      5.12 o 
 -11   3   2       18.90       20.64      6.63 o 
 -10   3   2      351.65      307.70     16.14 o 
  -9   3   2      218.54      219.02      6.08 o 
  -8   3   2      770.89      725.82     13.63 o 
  -7   3   2       13.59       18.15      1.50 o 
  -6   3   2      307.03      311.81      4.99 o 
  -5   3   2       27.72       36.89      1.97 o 
  -4   3   2        7.93        5.92      0.51 o 
  -3   3   2      193.92      231.62      4.03 o 
  -2   3   2      636.05      594.93      8.90 o 
  -1   3   2    10934.88    10716.43    139.22 o 
   0   3   2     4298.89     4162.67     49.59 o 
   1   3   2     3190.60     2995.01     35.91 o 
   2   3   2       50.02       62.11      1.81 o 
   3   3   2     1931.05     1973.33     22.88 o 
   4   3   2      839.79      762.51     10.16 o 
   5   3   2        2.31        4.28      0.75 o 
   6   3   2       94.55      110.58      4.28 o 
   7   3   2       76.27       82.69      3.57 o 
   8   3   2      125.85      125.74      4.92 o 
   9   3   2        4.29        6.45      1.68 o 
  10   3   2        7.23       15.56      3.46 o 
  11   3   2        2.69        0.65      3.15 o 
  12   3   2       14.25        9.74      4.13 o 
  13   3   2        2.15       -0.67      3.71 o 
 -13   4   2       16.19       30.28      8.87 o 
 -12   4   2       68.61       73.30      8.57 o 
 -11   4   2        1.36        0.40      3.13 o 
 -10   4   2        1.54        0.02      2.07 o 
  -9   4   2       20.34       14.09      2.63 o 
  -8   4   2       11.09       12.95      1.69 o 
  -7   4   2       96.20      112.33      4.31 o 
  -6   4   2       29.70       33.53      1.26 o 
  -5   4   2      132.19      150.79      2.67 o 
  -4   4   2     2095.16     2053.93     24.26 o 
  -3   4   2      659.50      628.21      8.09 o 
  -2   4   2     8847.72     8833.17    114.85 o 
  -1   4   2     4759.13     4610.60     57.60 o 
   0   4   2    13890.94    14200.29    167.57 o 
   1   4   2      299.19      293.25      4.50 o 
   2   4   2      170.73      176.49      3.01 o 
   3   4   2      515.28      516.88      6.92 o 
   4   4   2      619.96      618.76     11.62 o 
   5   4   2     1960.65     1885.14     25.63 o 
   6   4   2      489.39      469.67      8.85 o 
   7   4   2      543.47      513.19     10.86 o 
   8   4   2      138.88      140.22      5.27 o 
   9   4   2      289.79      275.66      7.28 o 
  10   4   2      139.17      117.61      6.03 o 
  11   4   2       13.20       12.67      6.56 o 
  12   4   2        1.39       -2.29      3.16 o 
 -13   5   2       15.38       10.10      5.16 o 
 -12   5   2        0.26       -2.37      3.06 o 
 -11   5   2        0.04        1.36      3.19 o 
 -10   5   2        7.84        2.71      2.31 o 
  -9   5   2       42.41       45.54      3.83 o 
  -8   5   2       46.64       50.42      4.06 o 
  -7   5   2        1.70        8.61      3.19 o 
  -6   5   2      721.06      766.85     11.20 o 
  -5   5   2       96.97      119.85      2.52 o 
  -4   5   2       73.11       66.63      1.81 o 
  -3   5   2     1369.85     1379.23     18.70 o 
  -2   5   2     1587.93     1690.58     21.47 o 
  -1   5   2     1909.52     1862.64     22.81 o 
   0   5   2       75.44       66.61      1.58 o 
   1   5   2      672.52      662.19      9.20 o 
   2   5   2      278.93      283.73      5.17 o 
   3   5   2      659.03      625.09     10.16 o 
   4   5   2       90.99       81.70      2.16 o 
   5   5   2       23.55       19.14      1.64 o 
   6   5   2      183.82      158.87      5.49 o 
   7   5   2        1.69        3.90      2.98 o 
   8   5   2       18.86       13.93      1.82 o 
   9   5   2      158.75      151.08      5.23 o 
  10   5   2       26.84       26.44      3.40 o 
  11   5   2      107.30       89.05     12.24 o 
  12   5   2        0.00       -2.96      3.16 o 
 -12   6   2        9.92        7.09      5.77 o 
 -11   6   2       51.37       58.00      7.33 o 
 -10   6   2       29.49       22.38      3.63 o 
  -9   6   2      156.59      165.21      5.84 o 
  -8   6   2      152.74      156.28      5.81 o 
  -7   6   2       55.53       47.67      2.63 o 
  -6   6   2       86.84       90.48      2.96 o 
  -5   6   2      156.16      169.17      3.27 o 
  -4   6   2       11.20       13.93      0.92 o 
  -3   6   2     1078.69     1156.70     15.07 o 
  -2   6   2        2.43        1.20      0.40 o 
  -1   6   2      820.20      916.49     11.84 o 
   0   6   2     3004.78     3021.23     34.63 o 
   1   6   2      754.54      731.51      9.74 o 
   2   6   2      602.87      665.00      9.98 o 
   3   6   2      299.76      323.36      6.71 o 
   4   6   2      458.11      468.12      6.97 o 
   5   6   2       46.02       36.14      1.98 o 
   6   6   2      249.25      283.32      7.53 o 
   7   6   2       76.60       66.62      4.23 o 
   8   6   2      135.31      137.85      4.52 o 
   9   6   2       73.70       68.51      3.54 o 
  10   6   2      136.46      143.37      6.47 o 
  11   6   2       18.65       28.45      5.62 o 
  12   6   2        3.09        5.42      4.09 o 
 -12   7   2        0.28        4.93      6.05 o 
 -11   7   2        1.23        0.00      3.11 o 
 -10   7   2       85.02       81.66      5.92 o 
  -9   7   2      568.17      568.55     14.47 o 
  -8   7   2       11.32        6.82      1.50 o 
  -7   7   2      530.63      533.65     10.89 o 
  -6   7   2       14.56       16.04      1.66 o 
  -5   7   2        3.70        3.89      0.82 o 
  -4   7   2      238.11      261.41      4.44 o 
  -3   7   2       98.89       83.11      2.27 o 
  -2   7   2       96.09      108.67      2.55 o 
  -1   7   2     1242.80     1280.93     17.60 o 
   0   7   2      677.66      655.86      9.27 o 
   1   7   2     2557.11     2664.61     32.10 o 
   2   7   2      454.47      414.80      8.59 o 
   3   7   2     2882.25     2998.09     38.66 o 
   4   7   2        9.46       18.08      1.17 o 
   5   7   2       14.35       25.36      1.70 o 
   6   7   2       31.36       24.15      2.51 o 
   7   7   2      159.55      162.76      5.13 o 
   8   7   2        0.81       -0.64      1.43 o 
   9   7   2        1.84        4.69      1.92 o 
  10   7   2       49.91       51.93      4.39 o 
  11   7   2        0.43       -1.26      2.48 o 
  12   7   2        0.94        9.15      9.40 o 
 -12   8   2       14.23        7.76      6.21 o 
 -11   8   2        3.81       10.88      4.28 o 
 -10   8   2        0.64       -2.35      2.33 o 
  -9   8   2       20.38       14.34      3.23 o 
  -8   8   2        9.24       11.15      2.03 o 
  -7   8   2       19.86       11.69      1.93 o 
  -6   8   2       14.32       13.31      1.84 o 
  -5   8   2       84.18       71.68      3.34 o 
  -4   8   2       72.29       68.74      2.13 o 
  -3   8   2        2.52        2.56      0.63 o 
  -2   8   2      232.71      279.21      4.74 o 
  -1   8   2     1099.96     1201.38     15.08 o 
   0   8   2       70.91       71.28      2.12 o 
   1   8   2      627.85      679.44     12.30 o 
   2   8   2      647.20      718.90     10.67 o 
   3   8   2        3.31        2.62      0.70 o 
   4   8   2       79.95       78.01      3.71 o 
   5   8   2        7.93        5.97      1.48 o 
   6   8   2       32.52       25.00      2.22 o 
   7   8   2       76.60       76.25      3.97 o 
   8   8   2       12.98        6.87      2.09 o 
   9   8   2        9.45       13.95      2.98 o 
  10   8   2       13.11       19.03      3.09 o 
  11   8   2       15.56       17.43      3.90 o 
  12   8   2        0.10        3.85      6.14 o 
 -12   9   2        0.61        0.61      4.25 o 
 -11   9   2       18.52       17.49      3.87 o 
 -10   9   2       13.41       10.55      3.22 o 
  -9   9   2      227.71      201.10      8.88 o 
  -8   9   2       99.72       91.40      5.70 o 
  -7   9   2        8.11        3.66      1.57 o 
  -6   9   2       37.18       43.43      3.00 o 
  -5   9   2        5.06        3.19      1.30 o 
  -4   9   2        1.52        0.20      0.86 o 
  -3   9   2      125.66      132.17      2.98 o 
  -2   9   2       32.44       25.37      1.30 o 
  -1   9   2     2485.77     2644.86     32.99 o 
   0   9   2      218.01      210.34      3.95 o 
   1   9   2      640.19      621.52     10.54 o 
   2   9   2       22.27       23.75      1.32 o 
   3   9   2       12.41       21.53      1.45 o 
   4   9   2      434.31      440.74      7.46 o 
   5   9   2      178.85      172.04      6.80 o 
   6   9   2       29.46       32.91      3.02 o 
   7   9   2       21.73       15.90      2.28 o 
   8   9   2      121.35      130.43      5.50 o 
   9   9   2        1.63        1.15      2.04 o 
  10   9   2        6.74        1.24      2.64 o 
  11   9   2       32.69       42.76      5.15 o 
 -11  10   2       21.22       14.79      3.81 o 
 -10  10   2        5.09        7.07      3.15 o 
  -9  10   2      217.94      250.67     10.33 o 
  -8  10   2      445.99      471.71     13.39 o 
  -7  10   2      239.12      215.63      6.93 o 
  -6  10   2        3.01        5.66      1.61 o 
  -5  10   2       94.82       89.64      5.97 o 
  -4  10   2      560.59      549.64     10.79 o 
  -3  10   2      120.72      134.17      3.49 o 
  -2  10   2        1.95        0.98      0.76 o 
  -1  10   2        0.01        0.74      0.71 o 
   0  10   2     1032.84      988.27     13.53 o 
   1  10   2       78.54       70.80      2.37 o 
   2  10   2      176.77      197.20      3.94 o 
   3  10   2      153.77      164.31      3.57 o 
   4  10   2       58.62       57.58      2.56 o 
   5  10   2       96.80       89.73      4.00 o 
   6  10   2      248.01      239.02      7.02 o 
   7  10   2        1.70        0.36      1.82 o 
   8  10   2      294.20      292.64     10.93 o 
   9  10   2        0.40       -1.80      2.20 o 
  10  10   2      152.12      169.16      8.85 o 
  11  10   2       20.33       20.25      4.14 o 
 -11  11   2        0.37        2.07      3.20 o 
 -10  11   2       13.12        9.79      3.85 o 
  -9  11   2       77.39       73.64      9.76 o 
  -8  11   2        0.07        0.55      3.23 o 
  -7  11   2       20.13       25.06      3.27 o 
  -6  11   2        1.24        2.07      1.57 o 
  -5  11   2        7.50        6.21      1.66 o 
  -4  11   2        2.66        1.97      1.33 o 
  -3  11   2       68.71       72.75      2.81 o 
  -2  11   2        0.39        0.21      0.87 o 
  -1  11   2      376.48      359.92      6.74 o 
   0  11   2        1.13        0.18      0.90 o 
   1  11   2       99.41      121.88      3.90 o 
   2  11   2      480.13      445.60     10.56 o 
   3  11   2        0.78        1.07      1.00 o 
   4  11   2      473.44      468.85      9.69 o 
   5  11   2        2.66        1.44      1.70 o 
   6  11   2      716.81      730.75     17.64 o 
   7  11   2      260.06      279.23      9.43 o 
   8  11   2       44.49       58.88      6.06 o 
   9  11   2      121.01      120.08      7.48 o 
  10  11   2       42.42       42.75     10.32 o 
  11  11   2        0.36        1.94      3.09 o 
 -11  12   2        7.95       10.50      3.97 o 
 -10  12   2       30.50       32.98      5.46 o 
  -9  12   2      170.67      188.52      9.40 o 
  -8  12   2       85.77       84.45      7.73 o 
  -7  12   2       53.96       42.27      4.11 o 
  -6  12   2      105.05      117.76      6.24 o 
  -5  12   2      128.27      120.96      5.02 o 
  -4  12   2        0.61       -0.99      1.20 o 
  -3  12   2       15.91       16.77      1.89 o 
  -2  12   2      416.59      394.48      7.81 o 
  -1  12   2      429.27      434.09      7.94 o 
   0  12   2      284.60      291.45      5.95 o 
   1  12   2       67.39       54.99      3.11 o 
   2  12   2      468.23      482.07      9.90 o 
   3  12   2      758.12      748.31     25.18 o 
   4  12   2      526.74      560.31     12.52 o 
   5  12   2     1123.62     1117.76     24.77 o 
   6  12   2      199.34      204.76      7.60 o 
   7  12   2        0.98        3.36      2.45 o 
   8  12   2        3.89        1.84      2.55 o 
   9  12   2       17.18       22.96      7.85 o 
  10  12   2        4.85        5.85      3.43 o 
 -10  13   2       22.88       26.17      4.67 o 
  -9  13   2       10.44        7.70      3.28 o 
  -8  13   2       87.64       89.64      6.84 o 
  -7  13   2      140.52      134.23      6.85 o 
  -6  13   2       73.48       73.58      7.09 o 
  -5  13   2       57.09       56.47      4.51 o 
  -4  13   2      232.36      215.85      6.92 o 
  -3  13   2        1.86        1.26      1.26 o 
  -2  13   2       34.00       34.41      2.42 o 
  -1  13   2       66.11       72.77      3.60 o 
   0  13   2      260.64      253.82      6.44 o 
   1  13   2      394.76      383.24      9.17 o 
   2  13   2     1260.91     1269.09     22.00 o 
   3  13   2      167.49      151.62      5.43 o 
   4  13   2      727.48      682.03     19.56 o 
   5  13   2      923.08      990.13     26.67 o 
   6  13   2       92.11       89.23      6.34 o 
   7  13   2        6.34       10.84      2.93 o 
   8  13   2        5.65        4.11      2.62 o 
   9  13   2        0.28        0.30      2.69 o 
  10  13   2        6.37        3.75      3.21 o 
 -10  14   2       30.54       41.81      5.81 o 
  -9  14   2        0.42        4.11      3.00 o 
  -8  14   2        7.20        1.24      2.64 o 
  -7  14   2      364.08      378.39     15.70 o 
  -6  14   2       26.81       24.05      3.92 o 
  -5  14   2        4.15       -0.61      2.09 o 
  -4  14   2      287.54      264.02     13.72 o 
  -3  14   2        0.20        3.85      2.13 o 
  -2  14   2       25.92       21.96      2.37 o 
  -1  14   2      430.97      439.86     10.28 o 
   0  14   2      107.20      110.76      9.18 o 
   1  14   2        5.20       11.58      2.18 o 
   2  14   2       87.31       99.42      4.09 o 
   3  14   2       12.95       13.38      2.59 o 
   4  14   2        1.50        6.19      2.65 o 
   5  14   2        6.41       10.33      2.87 o 
   6  14   2       10.42        5.31      6.82 o 
   7  14   2       25.69       24.32      4.95 o 
   8  14   2       26.64       24.59      5.20 o 
   9  14   2       10.23       19.82      5.45 o 
  -9  15   2        0.10        1.99      3.24 o 
  -8  15   2       32.10       30.33      4.89 o 
  -7  15   2       52.62       53.43     16.94 o 
  -6  15   2        4.50        0.19      3.67 o 
  -5  15   2        0.06        2.07      2.66 o 
  -4  15   2       41.54       36.58      5.31 o 
  -3  15   2      380.26      338.96     14.36 o 
  -2  15   2       58.59       52.08      3.45 o 
  -1  15   2      398.87      391.06      9.68 o 
   0  15   2       82.88       99.29      5.17 o 
   1  15   2        4.84       10.44      2.06 o 
   2  15   2       12.76       15.30      2.63 o 
   3  15   2       83.78       97.58      5.85 o 
   4  15   2      526.66      472.54     15.57 o 
   5  15   2       12.26        7.20      2.94 o 
   6  15   2       15.05        7.87      3.63 o 
   7  15   2       13.41       12.42      4.16 o 
   8  15   2        2.97       -0.38      3.39 o 
   9  15   2        1.55       -0.76      4.23 o 
  -8  16   2        5.13       10.22      4.20 o 
  -7  16   2       16.68        5.68      3.59 o 
  -6  16   2        1.93        1.69      4.11 o 
  -5  16   2       13.00        8.26      3.49 o 
  -4  16   2        0.12       -1.07      2.68 o 
  -3  16   2       98.85       99.03      7.86 o 
  -2  16   2        0.04       -0.23      2.03 o 
  -1  16   2      433.66      440.02     10.77 o 
   0  16   2      105.91      100.06      5.37 o 
   1  16   2       29.82       32.50      3.09 o 
   2  16   2       47.87       58.57      4.96 o 
   3  16   2       67.26       77.82      7.22 o 
   4  16   2        7.42       10.06      5.47 o 
   5  16   2       21.22       15.97      4.96 o 
   6  16   2       29.55       20.36      5.67 o 
   7  16   2        6.19        7.38      6.90 o 
   8  16   2        6.10        1.26      3.59 o 
  -7  17   2        2.09        6.57      3.85 o 
  -6  17   2        4.00        5.48      3.69 o 
  -5  17   2        1.67       -3.83      2.55 o 
  -4  17   2        0.55       -1.82      2.56 o 
  -3  17   2       15.05       10.80      3.78 o 
  -2  17   2       19.58       21.77      5.64 o 
  -1  17   2       55.00       60.11      4.45 o 
   0  17   2      131.63      166.16      6.69 o 
   1  17   2       84.28       86.47      6.16 o 
   2  17   2       26.18       24.61      3.76 o 
   3  17   2      111.57       84.87      7.76 o 
   4  17   2      248.01      279.79     20.04 o 
   5  17   2        0.76       -2.70      2.62 o 
   6  17   2       17.80       12.93      4.36 o 
   7  17   2        5.70        5.34      3.58 o 
  -6  18   2       41.44       33.69      6.21 o 
  -5  18   2       14.94       11.56      4.35 o 
  -4  18   2        1.08        2.27      3.21 o 
  -3  18   2        0.00        3.04      3.15 o 
  -2  18   2      446.59      469.82     18.91 o 
  -1  18   2       26.87       28.04      4.25 o 
   0  18   2       14.66       12.80      2.86 o 
   1  18   2       83.90       86.67     10.50 o 
   2  18   2       86.25       96.91      7.03 o 
   3  18   2        8.78       14.01      4.36 o 
   4  18   2       10.27        9.42      6.70 o 
   5  18   2       13.92       17.30      4.58 o 
   6  18   2        0.22        0.61      3.22 o 
  -5  19   2       44.91       50.38      7.07 o 
  -4  19   2        3.05       -0.80      3.01 o 
  -3  19   2       15.30       20.18      4.86 o 
  -2  19   2        0.11       -0.35      3.21 o 
  -1  19   2      258.32      249.94     13.76 o 
   0  19   2       31.83       31.87      5.00 o 
   1  19   2        8.88        7.87      3.26 o 
   2  19   2       82.36      119.83     11.16 o 
   3  19   2       49.66       53.48      6.88 o 
   4  19   2       35.02       39.48     12.46 o 
   5  19   2       36.45       43.87      6.88 o 
  -3  20   2        6.68       14.22      4.92 o 
  -2  20   2        7.58       10.91      4.42 o 
  -1  20   2        0.50       -1.47      3.18 o 
   0  20   2      126.03      167.45      8.74 o 
   1  20   2       13.81       25.54      4.37 o 
   2  20   2        0.03        5.53      3.94 o 
   3  20   2       17.84       26.66      5.63 o 
 -13   1   3       81.78      103.89     11.93 o 
 -12   1   3      204.56      182.36     19.82 o 
 -11   1   3      181.19      176.93     34.53 o 
 -10   1   3        9.32        3.57      4.35 o 
  -9   1   3     1359.89     1355.18     30.18 o 
  -8   1   3      530.66      537.82     11.94 o 
  -7   1   3        0.38        0.67      0.63 o 
  -6   1   3      377.52      381.76      6.60 o 
  -5   1   3       76.03       61.26      2.84 o 
  -4   1   3      284.86      272.15      5.52 o 
  -3   1   3      904.49      916.58     16.86 o 
  -2   1   3     4181.29     4321.75     61.74 o 
  -1   1   3     7286.98     7237.47    102.32 o 
   0   1   3     1063.13     1041.08     12.34 o 
   1   1   3      131.97      111.40      1.99 o 
   2   1   3     1193.30     1123.09     12.96 o 
   3   1   3      189.89      209.14      3.65 o 
   4   1   3      803.34      798.06     10.31 o 
   5   1   3       21.48       24.40      1.40 o 
   6   1   3      318.42      327.98      7.08 o 
   7   1   3       63.55       61.30      3.50 o 
   8   1   3      418.18      401.74     11.93 o 
   9   1   3        1.63        0.93      1.90 o 
  10   1   3      183.79      167.01      7.67 o 
  11   1   3        7.61       10.46      4.07 o 
  12   1   3        3.19        0.38      3.32 o 
 -13   2   3       31.66       23.31      5.98 o 
 -12   2   3        5.01        7.91      4.17 o 
 -11   2   3        0.31       -0.94      2.79 o 
 -10   2   3        0.28        1.48      4.06 o 
  -9   2   3        3.13        0.84      1.45 o 
  -8   2   3       45.64       42.75      3.00 o 
  -7   2   3      613.01      614.16      9.88 o 
  -6   2   3     3196.54     3296.80     42.76 o 
  -5   2   3      713.80      752.80     12.15 o 
  -4   2   3      201.43      225.10      5.40 o 
  -3   2   3     1116.23     1069.17     18.55 o 
  -2   2   3     1294.82     1211.90     18.26 o 
  -1   2   3     8229.98     8123.12    103.10 o 
   0   2   3     6578.94     6244.34     74.12 o 
   1   2   3      763.54      685.63      8.52 o 
   2   2   3     1912.66     1821.60     20.44 o 
   3   2   3     3773.72     3605.15     40.94 o 
   4   2   3     1299.28     1356.37     17.27 o 
   5   2   3        0.15       -0.82      0.69 o 
   6   2   3      108.49      107.82      4.25 o 
   7   2   3        1.75        0.88      1.36 o 
   8   2   3        2.62        0.60      1.27 o 
   9   2   3       28.40       27.63      6.27 o 
  10   2   3       57.26       52.53      5.40 o 
  11   2   3        0.58       -1.38      2.88 o 
  12   2   3        1.18        2.15      3.75 o 
 -13   3   3        2.56        1.23      3.71 o 
 -12   3   3        2.02        7.13      5.26 o 
 -11   3   3        4.85        8.53      5.40 o 
 -10   3   3       13.26       10.84      5.02 o 
  -9   3   3      181.11      174.42      5.28 o 
  -8   3   3      204.99      217.67      6.88 o 
  -7   3   3       62.65       63.84      2.25 o 
  -6   3   3      245.85      267.82      4.72 o 
  -5   3   3        0.08        1.49      1.34 o 
  -4   3   3      498.64      553.27      8.59 o 
  -3   3   3      307.29      278.06      4.76 o 
  -2   3   3      254.52      246.41      4.33 o 
  -1   3   3        4.73        6.17      0.53 o 
   0   3   3     2065.10     2042.10     24.93 o 
   1   3   3       20.19       19.95      0.93 o 
   2   3   3     6567.89     6654.26     81.01 o 
   3   3   3      187.13      206.51      3.05 o 
   4   3   3       75.71       43.23      1.79 o 
   5   3   3       54.30       52.77      2.04 o 
   6   3   3      349.68      378.08      7.89 o 
   7   3   3       48.53       53.69      3.35 o 
   8   3   3        0.02       -1.02      1.52 o 
   9   3   3      117.52      107.21      6.00 o 
  10   3   3        2.61       -1.14      2.41 o 
  11   3   3       16.61       13.98      4.28 o 
  12   3   3        7.74        7.67      4.27 o 
 -13   4   3       13.00       15.74      5.42 o 
 -12   4   3       18.37       20.20      5.47 o 
 -11   4   3       29.02       20.14      5.19 o 
 -10   4   3       16.21       15.14      3.32 o 
  -9   4   3      723.54      724.80     15.91 o 
  -8   4   3       14.34       13.60      1.62 o 
  -7   4   3      113.56      105.59      3.17 o 
  -6   4   3      176.76      161.78      3.15 o 
  -5   4   3      226.36      227.24      3.56 o 
  -4   4   3     1196.37     1179.07     16.91 o 
  -3   4   3     1451.56     1391.50     19.70 o 
  -2   4   3      477.71      438.72      6.64 o 
  -1   4   3      354.92      369.65      5.18 o 
   0   4   3       12.66       16.65      0.79 o 
   1   4   3     1126.90     1186.65     14.25 o 
   2   4   3     1487.19     1474.70     20.00 o 
   3   4   3      483.78      532.47      6.82 o 
   4   4   3      810.45      793.42     11.52 o 
   5   4   3      492.25      489.94      7.23 o 
   6   4   3      134.29      130.39      3.84 o 
   7   4   3      413.02      392.52     10.84 o 
   8   4   3        2.48        1.07      1.63 o 
   9   4   3      105.36      114.35      8.82 o 
  10   4   3       35.00       33.93      5.57 o 
  11   4   3        0.00        2.39      3.48 o 
  12   4   3        8.97       12.22      4.66 o 
 -12   5   3        4.41        1.80      3.76 o 
 -11   5   3       15.09       20.16      5.03 o 
 -10   5   3      124.58      136.09      7.66 o 
  -9   5   3      354.85      364.13     12.03 o 
  -8   5   3      303.67      303.27      8.01 o 
  -7   5   3       17.33       13.13      1.55 o 
  -6   5   3        6.95        6.83      0.77 o 
  -5   5   3      249.78      268.01      4.19 o 
  -4   5   3       47.54       43.48      1.32 o 
  -3   5   3       11.93       20.50      0.96 o 
  -2   5   3      235.56      238.07      3.89 o 
  -1   5   3      226.15      248.43      4.33 o 
   0   5   3      920.76     1024.33     11.90 o 
   1   5   3     1262.75     1341.20     16.70 o 
   2   5   3     1848.84     1859.78     23.85 o 
   3   5   3       53.46       44.32      1.94 o 
   4   5   3      790.40      878.20     11.87 o 
   5   5   3       94.89       97.21      2.44 o 
   6   5   3       34.47       33.11      2.33 o 
   7   5   3      407.35      401.45     10.12 o 
   8   5   3        4.43        1.16      1.69 o 
   9   5   3       37.19       45.54      4.10 o 
  10   5   3        0.22        3.56      3.38 o 
  11   5   3        8.29       10.61      4.08 o 
  12   5   3        0.61        3.83      3.82 o 
 -12   6   3        0.19        7.55      5.93 o 
 -11   6   3       71.15       85.44      9.86 o 
 -10   6   3       38.42       42.55      4.97 o 
  -9   6   3       89.96       91.88      5.13 o 
  -8   6   3        3.05        6.52      1.50 o 
  -7   6   3       27.69       25.43      3.23 o 
  -6   6   3        1.30        2.75      0.83 o 
  -5   6   3       45.18       48.99      1.64 o 
  -4   6   3      281.13      339.59      5.34 o 
  -3   6   3        3.63        5.89      0.71 o 
  -2   6   3       23.19       37.88      1.35 o 
  -1   6   3      326.29      298.89      4.77 o 
   0   6   3      559.03      567.47      8.03 o 
   1   6   3       54.72       50.46      1.60 o 
   2   6   3     2581.87     2669.57     32.28 o 
   3   6   3     1218.86     1205.47     15.33 o 
   4   6   3      426.15      434.05      6.40 o 
   5   6   3       18.23       15.29      1.69 o 
   6   6   3      132.92      128.34      3.93 o 
   7   6   3      171.29      155.67      5.23 o 
   8   6   3      291.26      292.50      8.56 o 
   9   6   3       89.06       98.59      7.60 o 
  10   6   3        9.06        5.03      2.36 o 
  11   6   3       11.74       18.90      4.03 o 
  12   6   3        3.08       10.27      4.57 o 
 -12   7   3        0.77        1.80      6.00 o 
 -11   7   3       17.13       18.43      4.97 o 
 -10   7   3        1.20        0.91      2.88 o 
  -9   7   3       61.56       52.39      4.87 o 
  -8   7   3      195.67      215.02      6.61 o 
  -7   7   3       80.43       82.07      3.43 o 
  -6   7   3      171.88      162.77      4.61 o 
  -5   7   3       14.49       14.28      1.51 o 
  -4   7   3     3146.02     3378.03     41.87 o 
  -3   7   3       85.77       90.44      2.88 o 
  -2   7   3      153.25      174.49      3.82 o 
  -1   7   3     2725.23     2700.26     34.13 o 
   0   7   3     1004.11     1117.64     14.15 o 
   1   7   3        0.01        2.89      1.37 o 
   2   7   3      381.98      394.49      7.01 o 
   3   7   3       10.54       10.05      1.04 o 
   4   7   3       52.43       49.19      1.79 o 
   5   7   3      289.26      314.12      6.72 o 
   6   7   3      146.56      142.12      5.24 o 
   7   7   3      267.79      252.11      7.60 o 
   8   7   3      125.91      111.58      6.19 o 
   9   7   3       52.89       53.58      3.65 o 
  10   7   3        8.18        8.98      2.67 o 
  11   7   3        2.96        4.86      4.30 o 
  12   7   3       17.66       23.92      5.90 o 
 -12   8   3       12.78       -3.39      5.33 o 
 -11   8   3        4.89        5.24      3.82 o 
 -10   8   3       37.41       39.74      7.76 o 
  -9   8   3       23.42       22.82      4.56 o 
  -8   8   3      465.76      473.68     13.04 o 
  -7   8   3      150.58      145.07      5.21 o 
  -6   8   3      150.79      128.77      4.88 o 
  -5   8   3      100.73      109.36      3.60 o 
  -4   8   3      302.98      318.59      6.07 o 
  -3   8   3      178.87      168.42      3.68 o 
  -2   8   3       23.25       23.71      1.44 o 
  -1   8   3      471.24      504.07      7.64 o 
   0   8   3       81.84       72.41      2.22 o 
   1   8   3      168.05      189.83      3.68 o 
   2   8   3      614.08      624.93      9.65 o 
   3   8   3       10.45       15.47      1.19 o 
   4   8   3       82.56       82.43      2.58 o 
   5   8   3      320.09      323.92      7.34 o 
   6   8   3      362.87      387.30     11.59 o 
   7   8   3      657.28      640.30     16.09 o 
   8   8   3       27.85       37.10      4.43 o 
   9   8   3       45.85       40.43      3.96 o 
  10   8   3       64.32       48.83      5.34 o 
  11   8   3        1.25        4.45      3.16 o 
 -12   9   3       37.52       51.34      8.05 o 
 -11   9   3       27.66       25.14      5.82 o 
 -10   9   3        0.67        0.13      2.56 o 
  -9   9   3       12.35       18.51      3.47 o 
  -8   9   3      279.61      278.82     10.69 o 
  -7   9   3        0.94        0.96      1.39 o 
  -6   9   3       45.67       51.87      5.33 o 
  -5   9   3       64.68       69.74      3.65 o 
  -4   9   3      907.27      940.29     16.73 o 
  -3   9   3      476.84      512.99      8.18 o 
  -2   9   3      487.73      486.37      7.07 o 
  -1   9   3      762.92      694.41     10.15 o 
   0   9   3        8.62        2.60      0.83 o 
   1   9   3       76.12       69.41      2.28 o 
   2   9   3      188.34      209.28      4.34 o 
   3   9   3       68.04       76.15      3.63 o 
   4   9   3       13.83       16.96      1.80 o 
   5   9   3       71.08       72.25      3.65 o 
   6   9   3       44.63       40.04      3.55 o 
   7   9   3       37.13       51.93      3.67 o 
   8   9   3       13.97       18.16      2.72 o 
   9   9   3      111.85      125.36      8.92 o 
  10   9   3        4.99        5.27      2.57 o 
  11   9   3       18.28       20.07      6.77 o 
 -11  10   3       13.42        8.57      3.47 o 
 -10  10   3        0.62        0.11      2.57 o 
  -9  10   3      191.61      191.75      9.03 o 
  -8  10   3       68.82       54.75      5.11 o 
  -7  10   3        8.64        6.41      2.23 o 
  -6  10   3        8.84        4.96      1.59 o 
  -5  10   3       89.92       93.60      4.18 o 
  -4  10   3      146.49      158.58      4.69 o 
  -3  10   3        0.81        0.78      1.00 o 
  -2  10   3        0.76       -0.20      0.91 o 
  -1  10   3       90.43       92.31      3.18 o 
   0  10   3        3.45        2.38      0.96 o 
   1  10   3       45.57       51.09      2.47 o 
   2  10   3      913.72      938.01     15.01 o 
   3  10   3        3.59        1.06      0.87 o 
   4  10   3       30.48       31.11      2.32 o 
   5  10   3      654.51      612.18     18.57 o 
   6  10   3      226.70      213.12      6.73 o 
   7  10   3      788.09      832.91     17.73 o 
   8  10   3      169.76      193.46      9.05 o 
   9  10   3      137.18      135.85     11.32 o 
  10  10   3        0.55       -0.95      2.52 o 
  11  10   3        0.98        0.10      3.05 o 
 -11  11   3        0.91        3.44      3.08 o 
 -10  11   3       12.07       10.07      3.58 o 
  -9  11   3       14.54       19.23      3.82 o 
  -8  11   3       83.71       77.29      6.09 o 
  -7  11   3      156.40      149.55      6.93 o 
  -6  11   3       41.63       44.12      3.37 o 
  -5  11   3       47.12       37.19      3.02 o 
  -4  11   3       44.19       48.29      2.83 o 
  -3  11   3        0.97        2.55      1.17 o 
  -2  11   3       15.73       19.24      1.90 o 
  -1  11   3        5.65        5.15      1.24 o 
   0  11   3       27.99       33.14      2.90 o 
   1  11   3      386.41      411.37      8.19 o 
   2  11   3        2.56        5.01      1.40 o 
   3  11   3        0.07       -1.49      0.99 o 
   4  11   3      252.36      238.86      6.27 o 
   5  11   3      307.55      307.77     20.10 o 
   6  11   3      139.50      121.17      5.95 o 
   7  11   3      227.70      234.79     13.04 o 
   8  11   3        4.53        1.86      2.61 o 
   9  11   3       45.01       46.09      9.49 o 
  10  11   3       78.04       93.89     10.55 o 
 -10  12   3       12.44        9.57      4.32 o 
  -9  12   3      152.29      164.47      8.97 o 
  -8  12   3       12.41       13.97      4.38 o 
  -7  12   3        1.64        2.15      3.71 o 
  -6  12   3        3.83        7.81      2.39 o 
  -5  12   3       30.97       29.15      2.83 o 
  -4  12   3       36.24       38.22      3.34 o 
  -3  12   3      189.63      194.93      7.32 o 
  -2  12   3       60.74       58.17      3.14 o 
  -1  12   3       47.20       39.20      2.57 o 
   0  12   3        7.08        7.49      1.47 o 
   1  12   3      484.60      463.42     10.39 o 
   2  12   3      161.30      157.59      6.40 o 
   3  12   3        0.75        1.20      1.41 o 
   4  12   3       77.60       83.51      4.20 o 
   5  12   3      167.41      169.15      8.06 o 
   6  12   3       11.69       11.16      2.57 o 
   7  12   3        9.19        6.90      3.30 o 
   8  12   3       12.98       16.66      3.54 o 
   9  12   3       15.58        7.47      3.12 o 
  10  12   3       33.38       36.68      5.09 o 
 -10  13   3       16.34       25.63      4.96 o 
  -9  13   3        4.74       12.04      3.79 o 
  -8  13   3        3.55        9.08      3.36 o 
  -7  13   3       87.86       74.12      6.14 o 
  -6  13   3       11.07       10.47      2.60 o 
  -5  13   3       37.51       28.51      3.45 o 
  -4  13   3       58.86       50.00      3.79 o 
  -3  13   3        2.72        2.80      1.46 o 
  -2  13   3      253.50      238.18      6.16 o 
  -1  13   3       16.47       14.10      1.85 o 
   0  13   3        4.59        8.48      2.31 o 
   1  13   3      663.76      665.32     22.29 o 
   2  13   3       21.10       31.44      2.79 o 
   3  13   3      622.87      662.58     15.88 o 
   4  13   3        0.80        1.00      2.11 o 
   5  13   3       16.51       21.72      4.38 o 
   6  13   3        4.80        5.18      5.28 o 
   7  13   3       36.93       26.57      4.83 o 
   8  13   3        0.03        0.99      3.89 o 
   9  13   3        0.50       -1.70      2.35 o 
  -9  14   3        7.53        6.71      3.47 o 
  -8  14   3       53.44       29.45      4.78 o 
  -7  14   3       30.20       24.47      5.61 o 
  -6  14   3        2.69        1.60      2.44 o 
  -5  14   3        0.09        2.55      2.24 o 
  -4  14   3      241.23      239.80      9.73 o 
  -3  14   3       20.91       23.39      4.70 o 
  -2  14   3        4.92        3.13      1.92 o 
  -1  14   3      153.71      149.70      5.34 o 
   0  14   3       23.90       26.01      2.69 o 
   1  14   3       53.18       37.88      3.15 o 
   2  14   3      452.78      436.92     17.71 o 
   3  14   3      364.93      366.42     19.64 o 
   4  14   3      108.11      109.99      8.07 o 
   5  14   3       64.61       61.22      6.89 o 
   6  14   3      226.31      221.46     11.67 o 
   7  14   3       19.21       18.34      4.52 o 
   8  14   3       22.96       23.05      5.01 o 
   9  14   3        3.62        5.09      3.90 o 
  -9  15   3        0.52        2.57      3.24 o 
  -8  15   3        0.52        4.40      3.23 o 
  -7  15   3        4.87        5.26      3.12 o 
  -6  15   3      168.58      155.88      8.69 o 
  -5  15   3       77.64       83.29      8.77 o 
  -4  15   3       92.97      115.56      8.62 o 
  -3  15   3       59.87       51.57      6.09 o 
  -2  15   3      289.29      298.26     21.46 o 
  -1  15   3      202.77      201.05      6.50 o 
   0  15   3      233.08      240.88      7.26 o 
   1  15   3      154.29      179.89      7.60 o 
   2  15   3       29.38       35.71      6.18 o 
   3  15   3       18.82       24.50      3.58 o 
   4  15   3      313.62      278.78     13.18 o 
   5  15   3       42.45       44.99      6.09 o 
   6  15   3       32.61       32.92      5.56 o 
   7  15   3       88.44       96.12      8.79 o 
   8  15   3       15.06       10.06      7.29 o 
  -8  16   3       11.92        3.01      3.79 o 
  -7  16   3        0.11        2.78      3.47 o 
  -6  16   3       46.54       58.78      7.17 o 
  -5  16   3       42.06       53.53      8.76 o 
  -4  16   3        0.01       -1.67      2.72 o 
  -3  16   3        6.36        7.14      3.43 o 
  -2  16   3       54.24       49.09      4.77 o 
  -1  16   3       51.66       63.90      5.93 o 
   0  16   3      179.00      155.78      6.45 o 
   1  16   3      130.40      145.99      6.27 o 
   2  16   3       14.15       18.20      2.91 o 
   3  16   3       91.09       55.25      4.94 o 
   4  16   3        0.52        2.20      3.25 o 
   5  16   3        0.04       -0.36      3.06 o 
   6  16   3        0.02        5.65      3.51 o 
   7  16   3       15.27        6.62      4.56 o 
  -7  17   3       61.63       67.08      8.26 o 
  -6  17   3       25.80       25.89      5.45 o 
  -5  17   3        7.26        4.78      3.47 o 
  -4  17   3       50.04       57.68      7.01 o 
  -3  17   3       26.75       22.09      7.81 o 
  -2  17   3       51.54       66.66      7.15 o 
  -1  17   3      242.67      204.32      7.58 o 
   0  17   3        0.38       -0.85      1.93 o 
   1  17   3        2.43        5.70      2.59 o 
   2  17   3       49.70       51.46      5.04 o 
   3  17   3       11.04       12.40      4.16 o 
   4  17   3        7.10        9.37      3.83 o 
   5  17   3        1.29        1.49      3.77 o 
   6  17   3        1.71       -3.33      2.95 o 
  -6  18   3       10.11       12.60      4.50 o 
  -5  18   3        3.80        4.72      3.89 o 
  -4  18   3       36.55       32.71      9.31 o 
  -3  18   3       28.39       24.14      5.11 o 
  -2  18   3        2.84        3.93      3.46 o 
  -1  18   3       15.69       11.50      3.38 o 
   0  18   3        3.64        9.26      2.65 o 
   1  18   3       10.29       10.01      3.25 o 
   2  18   3       29.26       23.82      4.01 o 
   3  18   3       11.35       12.49      4.42 o 
   4  18   3       40.25       47.62      6.96 o 
   5  18   3        0.04        1.59      3.64 o 
  -4  19   3        6.87       15.76      4.74 o 
  -3  19   3       13.89       17.57      4.97 o 
  -2  19   3        0.45       -0.10      3.46 o 
  -1  19   3       63.27       56.40     10.24 o 
   0  19   3        0.04        0.95      2.74 o 
   1  19   3        7.87        5.37      3.13 o 
   2  19   3        3.20        7.89      3.27 o 
   3  19   3        8.45        3.52      7.05 o 
   4  19   3        4.40        7.62      4.29 o 
  -2  20   3        3.43       -1.28      3.58 o 
  -1  20   3        2.16        0.76      3.90 o 
   0  20   3        9.96        6.30      3.30 o 
   1  20   3        3.30        8.89      3.45 o 
   2  20   3       10.18       22.66      5.27 o 
 -13   0   4        0.41        3.57      6.45 o 
 -12   0   4       42.75       48.15     11.17 o 
 -11   0   4      406.40      398.08     26.44 o 
 -10   0   4      569.68      521.83     30.26 o 
  -9   0   4      831.06      852.94     28.91 o 
  -8   0   4      719.57      723.45     24.42 o 
  -7   0   4       97.39       90.39      3.67 o 
  -6   0   4       72.45       77.27      3.39 o 
  -5   0   4     2229.68     2348.71     64.51 o 
  -4   0   4     8953.48     9652.63    249.12 o 
  -3   0   4      301.98      298.68     11.25 o 
  -2   0   4     6331.10     6387.73    165.88 o 
  -1   0   4      813.31      800.40     15.05 o 
   0   0   4     3853.36     4122.56     56.11 o 
   1   0   4       15.24       29.23      1.42 o 
   2   0   4       64.89       71.18      2.46 o 
   3   0   4      193.82      190.42      5.24 o 
   4   0   4     1294.84     1317.03     35.40 o 
   5   0   4      205.60      219.51      6.81 o 
   6   0   4       22.41       23.96      4.18 o 
   7   0   4     2226.32     2212.56     88.94 o 
   8   0   4      168.98      152.41      9.61 o 
   9   0   4       48.96       42.64      8.50 o 
  10   0   4        2.36       -0.14      4.65 o 
  11   0   4        7.96       10.63      6.17 o 
  12   0   4        1.56        5.37      5.58 o 
 -13   1   4        0.06       -1.59      3.83 o 
 -12   1   4       77.02       74.40      8.97 o 
 -11   1   4       67.35       62.65      7.89 o 
 -10   1   4      308.07      341.37     16.30 o 
  -9   1   4       27.20       22.39      2.42 o 
  -8   1   4      629.03      629.93     12.43 o 
  -7   1   4      153.86      158.03      3.80 o 
  -6   1   4       55.99       51.43      2.03 o 
  -5   1   4     1796.67     1822.29     27.18 o 
  -4   1   4      407.79      387.03      7.54 o 
  -3   1   4     1767.43     1835.29     27.17 o 
  -2   1   4      428.31      406.55      6.61 o 
  -1   1   4     2682.28     2676.33     32.78 o 
   0   1   4     1583.22     1532.53     15.82 o 
   1   1   4      206.34      202.74      3.23 o 
   2   1   4      231.92      239.63      3.62 o 
   3   1   4      617.45      604.26      8.50 o 
   4   1   4      593.08      592.35     10.08 o 
   5   1   4        1.52        2.60      0.96 o 
   6   1   4      139.05      129.77      3.71 o 
   7   1   4      177.87      170.93      7.89 o 
   8   1   4      116.23      108.82      6.83 o 
   9   1   4        0.00        2.42      2.99 o 
  10   1   4       38.00       32.68      5.59 o 
  11   1   4        4.70        8.41      7.97 o 
  12   1   4        0.02        0.47      3.66 o 
 -13   2   4       23.89       19.17      6.96 o 
 -12   2   4       44.03       34.65      6.74 o 
 -11   2   4       15.12       16.92      5.89 o 
 -10   2   4       85.60       90.88      8.69 o 
  -9   2   4      288.78      318.01      8.59 o 
  -8   2   4      272.15      268.62      7.30 o 
  -7   2   4      814.78      843.75     13.02 o 
  -6   2   4       10.70        9.94      1.47 o 
  -5   2   4       26.41       18.01      1.35 o 
  -4   2   4      361.42      399.53      6.72 o 
  -3   2   4      798.04      832.53     12.35 o 
  -2   2   4      283.52      266.85      4.84 o 
  -1   2   4       38.04       35.53      1.23 o 
   0   2   4        2.36        1.57      0.41 o 
   1   2   4      474.61      458.24      7.13 o 
   2   2   4      643.44      706.85      9.38 o 
   3   2   4     1615.93     1560.90     18.38 o 
   4   2   4       17.98       10.69      1.44 o 
   5   2   4      340.54      318.20      7.35 o 
   6   2   4       43.58       42.63      2.62 o 
   7   2   4        3.14        0.91      1.63 o 
   8   2   4      290.22      293.55     15.04 o 
   9   2   4        9.91        0.58      2.84 o 
  10   2   4        6.41        7.14      4.72 o 
  11   2   4        6.80        4.73      3.65 o 
  12   2   4       48.42       76.71     11.20 o 
 -13   3   4        2.07        8.43      4.81 o 
 -12   3   4       19.61       17.11      8.23 o 
 -11   3   4       67.86       73.31      8.42 o 
 -10   3   4        0.67        0.35      2.43 o 
  -9   3   4      837.92      892.01     20.96 o 
  -8   3   4        2.72        1.30      1.26 o 
  -7   3   4        4.80        6.55      0.98 o 
  -6   3   4       21.57       30.75      1.69 o 
  -5   3   4       10.22       19.08      1.69 o 
  -4   3   4       68.15       73.10      2.65 o 
  -3   3   4      663.35      734.08     11.13 o 
  -2   3   4       20.50       14.94      0.78 o 
  -1   3   4      223.56      233.18      3.67 o 
   0   3   4       26.66       16.49      0.79 o 
   1   3   4      352.70      395.35      5.98 o 
   2   3   4     2710.43     2771.43     33.01 o 
   3   3   4        7.08       11.78      1.18 o 
   4   3   4     1317.04     1301.91     17.35 o 
   5   3   4      432.89      429.52      7.83 o 
   6   3   4        0.01       -1.61      1.07 o 
   7   3   4        1.95        3.67      1.77 o 
   8   3   4      298.26      315.59     12.50 o 
   9   3   4       10.37        2.64      3.52 o 
  10   3   4        2.52        1.04      3.50 o 
  11   3   4       85.33       65.55      7.93 o 
  12   3   4        8.51       14.22      6.17 o 
 -12   4   4        5.54       11.92      4.95 o 
 -11   4   4        9.85        7.52      4.28 o 
 -10   4   4       40.66       34.74      4.54 o 
  -9   4   4      468.37      483.10     13.13 o 
  -8   4   4       56.02       68.12      3.13 o 
  -7   4   4        2.50        3.32      0.82 o 
  -6   4   4      212.54      217.25      4.97 o 
  -5   4   4      228.48      223.99      4.92 o 
  -4   4   4     1128.95     1134.32     17.65 o 
  -3   4   4       22.51       15.22      1.11 o 
  -2   4   4     1293.78     1221.67     15.89 o 
  -1   4   4     1364.96     1338.69     16.58 o 
   0   4   4       12.29       10.77      0.76 o 
   1   4   4       33.93       17.19      1.02 o 
   2   4   4      494.97      476.91      6.58 o 
   3   4   4      867.95      847.08     11.31 o 
   4   4   4       90.64       94.25      2.40 o 
   5   4   4      200.70      206.31      4.60 o 
   6   4   4      169.22      157.83      5.48 o 
   7   4   4        8.71       10.03      2.39 o 
   8   4   4       19.41       14.34      2.76 o 
   9   4   4       67.98       80.70      8.32 o 
  10   4   4        2.52        4.33      3.49 o 
  11   4   4        3.66        2.67      3.43 o 
  12   4   4       19.29       23.66      5.57 o 
 -12   5   4       19.15       14.20      5.20 o 
 -11   5   4        3.22        4.08      3.78 o 
 -10   5   4       53.20       42.65      5.03 o 
  -9   5   4       15.11       15.94      3.35 o 
  -8   5   4      485.90      494.51     10.38 o 
  -7   5   4       31.38       40.60      2.30 o 
  -6   5   4       90.67       88.57      3.32 o 
  -5   5   4       10.35       11.80      1.22 o 
  -4   5   4      189.19      178.73      3.85 o 
  -3   5   4     2757.71     2658.10     36.72 o 
  -2   5   4      304.61      290.81      4.68 o 
  -1   5   4        0.52        1.19      0.59 o 
   0   5   4      284.76      306.35      4.99 o 
   1   5   4     1589.93     1712.28     22.08 o 
   2   5   4        7.31        6.90      1.04 o 
   3   5   4      390.27      477.15      7.91 o 
   4   5   4      618.00      676.71      9.02 o 
   5   5   4      165.69      158.27      3.79 o 
   6   5   4       55.26       42.04      5.58 o 
   7   5   4       45.10       47.09      3.91 o 
   8   5   4      187.29      202.72      7.70 o 
   9   5   4       18.89       19.29      3.58 o 
  10   5   4       54.26       50.93      6.83 o 
  11   5   4        3.58        7.72      4.03 o 
  12   5   4        0.10        2.83      4.89 o 
 -12   6   4        8.56        9.86      7.62 o 
 -11   6   4       46.03       37.43     14.93 o 
 -10   6   4      118.58      103.19     26.01 o 
  -9   6   4      565.59      583.78     15.02 o 
  -8   6   4       93.22       95.13      3.80 o 
  -7   6   4      235.83      234.16      8.24 o 
  -6   6   4        7.41       11.31      1.07 o 
  -5   6   4      138.89      148.16      3.33 o 
  -4   6   4       19.15       23.68      1.95 o 
  -3   6   4      371.59      403.66      6.19 o 
  -2   6   4       67.00       65.15      1.87 o 
  -1   6   4     1105.59     1089.00     15.41 o 
   0   6   4      375.14      354.26      5.39 o 
   1   6   4       12.24       11.74      1.02 o 
   2   6   4       64.42       70.14      2.17 o 
   3   6   4     2038.94     2120.72     27.23 o 
   4   6   4      123.21      110.72      2.70 o 
   5   6   4       99.78       80.43      4.08 o 
   6   6   4      260.81      261.08      9.32 o 
   7   6   4      321.75      302.48      9.62 o 
   8   6   4       29.26       21.41      4.17 o 
   9   6   4        0.51       -2.91      1.94 o 
  10   6   4       16.48       20.72      5.12 o 
  11   6   4        2.36        9.75      5.18 o 
 -12   7   4       23.60       31.54     10.12 o 
 -11   7   4       10.64        8.02      4.33 o 
 -10   7   4        2.54        3.47      3.42 o 
  -9   7   4        3.21        2.85      2.29 o 
  -8   7   4       23.83       23.02      2.61 o 
  -7   7   4       41.97       39.26      4.35 o 
  -6   7   4      141.24      145.34      5.43 o 
  -5   7   4      339.97      313.93      5.90 o 
  -4   7   4        7.60        7.71      0.96 o 
  -3   7   4     1744.94     1740.64     22.49 o 
  -2   7   4        4.61        1.94      0.71 o 
  -1   7   4      190.62      211.80      4.27 o 
   0   7   4      948.88      961.30     13.64 o 
   1   7   4      111.93      100.86      2.71 o 
   2   7   4     1063.68     1095.83     16.59 o 
   3   7   4      404.41      394.14      6.83 o 
   4   7   4     1192.85     1229.46     17.11 o 
   5   7   4      432.34      429.47     10.85 o 
   6   7   4        4.68        5.12      1.56 o 
   7   7   4       77.17       73.10      4.35 o 
   8   7   4      212.85      194.48     10.33 o 
   9   7   4        8.43        9.70      3.07 o 
  10   7   4        1.56       -0.59      2.18 o 
  11   7   4        0.04        0.14      3.00 o 
 -12   8   4        0.00        4.46      7.15 o 
 -11   8   4       29.84       39.97      6.93 o 
 -10   8   4        0.02       -0.04      2.40 o 
  -9   8   4       35.78       37.02      6.39 o 
  -8   8   4       48.83       53.54      5.05 o 
  -7   8   4        0.00       -0.01      1.24 o 
  -6   8   4        9.82        7.21      1.55 o 
  -5   8   4       68.32       62.41      3.17 o 
  -4   8   4      166.45      173.66      4.30 o 
  -3   8   4        0.59        0.83      0.86 o 
  -2   8   4     1130.37     1142.27     16.45 o 
  -1   8   4      141.86      162.55      3.56 o 
   0   8   4      337.30      354.99      5.61 o 
   1   8   4     1076.08     1145.05     19.25 o 
   2   8   4      101.87      101.65      4.20 o 
   3   8   4      781.51      798.03     12.43 o 
   4   8   4       76.61       66.52      2.63 o 
   5   8   4       15.82        9.59      2.09 o 
   6   8   4        5.47        6.02      1.81 o 
   7   8   4       46.14       37.01      3.47 o 
   8   8   4        0.99        1.58      2.46 o 
   9   8   4        0.46       -0.36      2.63 o 
  10   8   4       67.97       79.36      5.51 o 
  11   8   4       17.25       31.98      4.83 o 
 -11   9   4        9.92        7.98      5.64 o 
 -10   9   4        7.00        7.98      4.48 o 
  -9   9   4       42.15       38.80      4.70 o 
  -8   9   4        1.12        0.25      2.03 o 
  -7   9   4        0.10       -0.98      1.28 o 
  -6   9   4       61.26       69.20      3.69 o 
  -5   9   4        1.18       -0.62      1.02 o 
  -4   9   4       47.19       51.57      3.00 o 
  -3   9   4        3.55        6.73      1.33 o 
  -2   9   4        5.35        6.84      1.33 o 
  -1   9   4      877.73      926.89     14.67 o 
   0   9   4      133.91      140.70      3.75 o 
   1   9   4      188.01      194.63      7.18 o 
   2   9   4      126.89      137.36      3.91 o 
   3   9   4       63.13       61.59      2.66 o 
   4   9   4        3.09        2.93      1.35 o 
   5   9   4        9.21        7.22      1.91 o 
   6   9   4      559.18      548.20     14.34 o 
   7   9   4      763.32      793.79     21.84 o 
   8   9   4      108.02      107.06      6.80 o 
   9   9   4      228.68      249.72      9.01 o 
  10   9   4       59.15       65.06      5.20 o 
  11   9   4        9.96       11.92      3.26 o 
 -11  10   4       22.45       35.22      7.03 o 
 -10  10   4        4.59       -0.67      2.84 o 
  -9  10   4       38.41       22.93      8.43 o 
  -8  10   4       16.10       15.70      3.44 o 
  -7  10   4      129.70      111.73      8.67 o 
  -6  10   4      158.92      146.26      5.51 o 
  -5  10   4      157.92      143.88      7.25 o 
  -4  10   4        1.27       -0.26      1.09 o 
  -3  10   4       16.21       16.71      1.66 o 
  -2  10   4       57.22       59.69      2.98 o 
  -1  10   4       28.96       23.21      1.89 o 
   0  10   4      248.97      262.18      7.95 o 
   1  10   4      160.54      159.77      5.74 o 
   2  10   4        0.22        0.31      1.16 o 
   3  10   4      309.45      292.88      6.39 o 
   4  10   4      111.26      101.83      3.92 o 
   5  10   4      179.89      186.45      5.97 o 
   6  10   4      375.25      363.82     12.14 o 
   7  10   4       62.00       58.57      5.67 o 
   8  10   4        6.67        7.70      2.66 o 
   9  10   4        0.20        0.96      2.48 o 
  10  10   4        1.75        3.47      2.86 o 
 -11  11   4        1.13        4.01      3.30 o 
 -10  11   4        7.94        9.78      3.55 o 
  -9  11   4       59.02       63.26      6.12 o 
  -8  11   4       34.96       22.52      5.31 o 
  -7  11   4        6.59        6.74      2.72 o 
  -6  11   4       95.73      101.50      5.71 o 
  -5  11   4       61.52       67.25      4.54 o 
  -4  11   4       90.66       76.58      3.58 o 
  -3  11   4        6.15        4.00      1.45 o 
  -2  11   4        8.22        7.87      1.45 o 
  -1  11   4       14.34       11.91      1.78 o 
   0  11   4      186.04      177.11      5.22 o 
   1  11   4      258.54      266.31      7.35 o 
   2  11   4        5.79        5.09      1.78 o 
   3  11   4       62.72       65.88      3.98 o 
   4  11   4        0.02        0.90      2.76 o 
   5  11   4        3.39        2.70      2.02 o 
   6  11   4        8.03        9.70      2.39 o 
   7  11   4       24.80       25.76      3.90 o 
   8  11   4       44.05       43.45      8.93 o 
   9  11   4        8.55        5.41      2.99 o 
  10  11   4       14.55       20.54      4.29 o 
 -10  12   4        0.05        3.74      3.20 o 
  -9  12   4        0.17        0.57      2.81 o 
  -8  12   4      170.56      178.37     10.37 o 
  -7  12   4        7.38        7.01      2.83 o 
  -6  12   4      155.46      142.87      6.84 o 
  -5  12   4        0.47        0.11      1.81 o 
  -4  12   4        3.60        1.21      1.51 o 
  -3  12   4       64.23       67.01      3.50 o 
  -2  12   4       47.01       51.09      2.81 o 
  -1  12   4       21.72       32.13      3.61 o 
   0  12   4       52.20       55.78      3.09 o 
   1  12   4      197.16      195.22      6.08 o 
   2  12   4      319.42      276.36      7.59 o 
   3  12   4        3.61        2.42      1.43 o 
   4  12   4      173.31      166.46      6.49 o 
   5  12   4      105.41       77.41      6.96 o 
   6  12   4        6.30       16.13      4.03 o 
   7  12   4       31.67       31.80      4.35 o 
   8  12   4        1.68        2.79      2.77 o 
   9  12   4       12.85       20.28      4.03 o 
 -10  13   4        1.35        2.76      3.25 o 
  -9  13   4      206.72      231.13     11.21 o 
  -8  13   4      127.95      140.87     10.22 o 
  -7  13   4      263.77      267.85     12.56 o 
  -6  13   4       71.20       71.44      6.07 o 
  -5  13   4      187.19      184.24      7.72 o 
  -4  13   4      187.75      200.78      7.84 o 
  -3  13   4       19.19       21.70      2.65 o 
  -2  13   4        4.23        3.67      1.47 o 
  -1  13   4      277.71      299.80      9.64 o 
   0  13   4       13.03        8.07      1.79 o 
   1  13   4        3.46        2.58      1.61 o 
   2  13   4      195.14      173.36      5.86 o 
   3  13   4      143.77      140.29      8.17 o 
   4  13   4       68.82       72.84      4.68 o 
   5  13   4        4.05        1.08      3.08 o 
   6  13   4        0.05       -3.33      2.78 o 
   7  13   4      263.31      288.12     13.82 o 
   8  13   4        2.00        1.27      4.46 o 
   9  13   4        0.13        1.43      3.74 o 
  -9  14   4       82.77      108.67      8.24 o 
  -8  14   4       50.62       62.03      8.63 o 
  -7  14   4        4.63        5.55      3.12 o 
  -6  14   4        4.03        7.26      3.07 o 
  -5  14   4       11.09        4.69      2.37 o 
  -4  14   4      240.59      246.50      8.99 o 
  -3  14   4       57.71       50.91      4.15 o 
  -2  14   4       22.52       29.20      3.36 o 
  -1  14   4       11.21        8.87      2.42 o 
   0  14   4       46.66       39.70      3.29 o 
   1  14   4      174.08      207.55      6.68 o 
   2  14   4      161.78      162.01      6.61 o 
   3  14   4        7.08        5.11      2.18 o 
   4  14   4       32.73       31.47      4.05 o 
   5  14   4       87.46       80.93      7.62 o 
   6  14   4        2.79        4.74      4.25 o 
   7  14   4       13.17       15.27      7.60 o 
   8  14   4        0.79        4.93      3.58 o 
  -8  15   4        0.63       -0.83      2.73 o 
  -7  15   4       17.76        9.19      5.24 o 
  -6  15   4        6.32        8.73      3.33 o 
  -5  15   4       46.39       46.37      5.38 o 
  -4  15   4       30.28       12.71      4.35 o 
  -3  15   4       24.28       26.25      4.95 o 
  -2  15   4        3.96        9.23      2.74 o 
  -1  15   4        4.43        4.58      2.26 o 
   0  15   4       55.83       78.10      5.82 o 
   1  15   4       14.58       18.11      2.89 o 
   2  15   4       38.88       29.00      3.47 o 
   3  15   4        7.35       11.42      8.85 o 
   4  15   4       35.33       39.87      9.02 o 
   5  15   4        3.72        8.57      3.72 o 
   6  15   4        0.24        1.77      3.26 o 
   7  15   4       14.48        6.72      4.03 o 
   8  15   4       13.00       19.06      8.25 o 
  -7  16   4        1.56        2.33      3.60 o 
  -6  16   4        0.09        0.79      3.17 o 
  -5  16   4       65.39       76.35      7.94 o 
  -4  16   4       71.00       68.72     16.39 o 
  -3  16   4       84.24       80.81      9.17 o 
  -2  16   4        2.04        1.53      2.45 o 
  -1  16   4       66.38       60.35      4.51 o 
   0  16   4       74.92       59.84      4.49 o 
   1  16   4       71.32       55.02      5.13 o 
   2  16   4        8.40        6.86      2.92 o 
   3  16   4       28.89       19.50      4.56 o 
   4  16   4       85.33       97.47     15.48 o 
   5  16   4        1.01       -2.85      3.04 o 
   6  16   4        7.94       -0.61      3.33 o 
   7  16   4        6.22        2.50      4.02 o 
  -7  17   4        1.98       -2.11      4.33 o 
  -6  17   4        3.47       11.93      5.30 o 
  -5  17   4       46.46       44.05      8.39 o 
  -4  17   4       24.81       21.03      5.08 o 
  -3  17   4        0.00       -1.84      2.85 o 
  -2  17   4       93.68       85.41     13.13 o 
  -1  17   4       10.23        8.53      3.11 o 
   0  17   4        1.24        1.50      2.19 o 
   1  17   4        1.73        2.01      2.69 o 
   2  17   4       49.75       49.82      5.11 o 
   3  17   4        0.99        2.98      2.81 o 
   4  17   4        0.12        0.34      3.18 o 
   5  17   4       45.49       52.12      6.93 o 
   6  17   4        5.29        0.53      3.64 o 
  -5  18   4        1.26        2.27      5.56 o 
  -4  18   4       14.06        7.09      3.97 o 
  -3  18   4       42.65       41.23      6.54 o 
  -2  18   4        0.47       -0.92      3.16 o 
  -1  18   4        0.01       -3.45      2.30 o 
   0  18   4       11.48        8.21      2.65 o 
   1  18   4        0.00       -2.28      2.67 o 
   2  18   4       36.85       35.95      6.23 o 
   3  18   4       59.80       46.62      7.70 o 
   4  18   4       16.94       15.50      5.04 o 
   5  18   4        0.18        0.05      3.78 o 
  -4  19   4        4.30        5.94      4.25 o 
  -3  19   4       10.75       13.87      4.72 o 
  -2  19   4        1.23        1.77      3.66 o 
  -1  19   4        6.62        3.55      3.79 o 
   0  19   4        0.97        4.26      3.07 o 
   1  19   4        0.01       -0.63      2.66 o 
   2  19   4       36.47       53.78      5.74 o 
   3  19   4        6.05       11.66      4.62 o 
 -12   1   5        2.42        0.09      3.85 o 
 -11   1   5       71.38       71.53     15.08 o 
 -10   1   5      324.92      349.10     16.87 o 
  -9   1   5        3.83        4.88      1.89 o 
  -8   1   5      285.04      301.59      7.22 o 
  -7   1   5      228.93      228.41      4.95 o 
  -6   1   5      546.72      546.28      9.69 o 
  -5   1   5       23.35       17.05      1.06 o 
  -4   1   5       90.24      113.32      2.86 o 
  -3   1   5     1968.73     2233.35     28.73 o 
  -2   1   5       15.19       14.18      0.75 o 
  -1   1   5      317.95      324.46      4.68 o 
   0   1   5        0.70        0.44      0.44 o 
   1   1   5       36.28       35.54      1.76 o 
   2   1   5      489.92      524.02      8.36 o 
   3   1   5       29.64       28.49      1.39 o 
   4   1   5       29.45       23.54      1.47 o 
   5   1   5       91.23      101.42      3.49 o 
   6   1   5      562.23      575.84     13.05 o 
   7   1   5      186.52      188.90     10.24 o 
   8   1   5       37.60       40.32      5.80 o 
   9   1   5        0.71        0.78      3.29 o 
  10   1   5       23.75       23.87      9.24 o 
  11   1   5        3.17        1.14      3.76 o 
 -12   2   5        8.16        3.96      4.45 o 
 -11   2   5       34.16       30.83      6.16 o 
 -10   2   5      148.53      130.08     14.50 o 
  -9   2   5      326.14      309.75      9.62 o 
  -8   2   5      808.01      787.69     16.62 o 
  -7   2   5      165.94      171.32      4.92 o 
  -6   2   5      339.86      351.73      6.98 o 
  -5   2   5       53.30       55.67      1.91 o 
  -4   2   5     3188.96     3478.64     43.92 o 
  -3   2   5        1.09        1.71      0.67 o 
  -2   2   5      793.87      847.34     11.96 o 
  -1   2   5      670.76      714.57      8.96 o 
   0   2   5     1037.51     1129.49     13.63 o 
   1   2   5       48.01       67.48      2.01 o 
   2   2   5       15.47       16.28      1.10 o 
   3   2   5      130.52      126.44      2.72 o 
   4   2   5       23.37       13.43      1.35 o 
   5   2   5      106.86      111.75      4.52 o 
   6   2   5      386.03      400.51      9.61 o 
   7   2   5      894.65      899.60     24.74 o 
   8   2   5       74.53       59.55      5.18 o 
   9   2   5       47.32       34.39      5.79 o 
  10   2   5       20.28       20.51      6.84 o 
  11   2   5        9.17       19.24      5.15 o 
 -12   3   5        0.05        2.96      4.60 o 
 -11   3   5      126.15      131.93     30.43 o 
 -10   3   5       43.04       50.91      5.51 o 
  -9   3   5       21.36       25.58      4.07 o 
  -8   3   5      941.23      947.51     19.46 o 
  -7   3   5       79.87       84.29      3.38 o 
  -6   3   5      161.04      161.79      4.25 o 
  -5   3   5     1364.55     1480.87     21.37 o 
  -4   3   5      580.58      585.11      8.86 o 
  -3   3   5      860.29      884.37     12.49 o 
  -2   3   5     1217.98     1252.51     16.34 o 
  -1   3   5       91.88       74.89      1.88 o 
   0   3   5      822.55      859.56     12.49 o 
   1   3   5       14.73       15.09      1.06 o 
   2   3   5      113.80      117.94      2.67 o 
   3   3   5       35.27       38.01      1.59 o 
   4   3   5      469.40      440.97      8.12 o 
   5   3   5        0.32        0.47      1.10 o 
   6   3   5      369.19      362.88     10.44 o 
   7   3   5      521.32      524.34     15.84 o 
   8   3   5       66.62       65.82      5.43 o 
   9   3   5        7.87        2.89      4.66 o 
  10   3   5       71.49       78.27      8.46 o 
  11   3   5       29.33       34.31      6.48 o 
 -12   4   5       18.41       20.70      5.50 o 
 -11   4   5       56.29       50.85      7.49 o 
 -10   4   5      207.69      202.62      9.90 o 
  -9   4   5      136.75      140.46     16.49 o 
  -8   4   5       42.89       43.56      2.48 o 
  -7   4   5      451.00      467.75      9.00 o 
  -6   4   5      138.52      141.59      5.57 o 
  -5   4   5       46.33       39.13      2.17 o 
  -4   4   5        6.56        5.20      1.21 o 
  -3   4   5     1165.75     1201.56     18.87 o 
  -2   4   5     1536.14     1510.35     19.51 o 
  -1   4   5     1653.30     1642.74     22.43 o 
   0   4   5       42.25       45.44      1.79 o 
   1   4   5       45.51       34.83      1.53 o 
   2   4   5     2325.16     2497.49     30.22 o 
   3   4   5        1.32        0.78      0.70 o 
   4   4   5        5.44        5.75      0.95 o 
   5   4   5       90.38      101.00      3.79 o 
   6   4   5      131.70      132.83     10.83 o 
   7   4   5       16.87       22.47      5.80 o 
   8   4   5        1.22        1.54      2.46 o 
   9   4   5       60.57       57.25     13.88 o 
  10   4   5        0.27       -3.32      2.97 o 
  11   4   5        1.33        0.52      4.01 o 
 -12   5   5       73.53       72.89     13.90 o 
 -11   5   5       52.34       62.18     10.36 o 
 -10   5   5        6.77        5.84      3.12 o 
  -9   5   5       15.56       14.69      3.47 o 
  -8   5   5      473.86      500.86     11.48 o 
  -7   5   5      121.79      126.99      5.62 o 
  -6   5   5       32.60       27.54      3.09 o 
  -5   5   5        1.31        0.54      0.88 o 
  -4   5   5      591.70      530.02     11.46 o 
  -3   5   5      182.81      175.67      3.90 o 
  -2   5   5     1020.25      998.80     12.89 o 
  -1   5   5     1650.71     1624.59     21.26 o 
   0   5   5      405.46      381.84      6.22 o 
   1   5   5     2577.70     2690.87     33.87 o 
   2   5   5      267.72      311.11      5.23 o 
   3   5   5       28.26       38.85      1.82 o 
   4   5   5      321.74      336.65      6.23 o 
   5   5   5       99.26      109.61      3.43 o 
   6   5   5       62.37       53.42      4.04 o 
   7   5   5       40.28       44.94      4.65 o 
   8   5   5      195.56      203.07      8.94 o 
   9   5   5       65.06       73.63      6.10 o 
  10   5   5       13.99       20.16      5.23 o 
  11   5   5       23.53       15.66     12.26 o 
 -12   6   5        0.13        1.17      6.26 o 
 -11   6   5       54.37       38.66      6.61 o 
 -10   6   5        7.30        5.49      3.71 o 
  -9   6   5      316.08      326.66     11.89 o 
  -8   6   5      264.55      247.56      7.08 o 
  -7   6   5      645.90      646.78     13.92 o 
  -6   6   5      274.55      251.13      6.73 o 
  -5   6   5      159.78      142.42      4.41 o 
  -4   6   5      217.41      216.66      5.64 o 
  -3   6   5      653.29      651.62      9.38 o 
  -2   6   5      183.44      162.26      3.34 o 
  -1   6   5      402.77      378.17      6.52 o 
   0   6   5      662.63      676.42      9.33 o 
   1   6   5        0.26        0.52      0.72 o 
   2   6   5        1.83        7.17      1.05 o 
   3   6   5        0.15        3.35      0.89 o 
   4   6   5       10.93       13.10      1.31 o 
   5   6   5      282.52      283.72      7.65 o 
   6   6   5       11.41       12.86      3.47 o 
   7   6   5       29.19       40.93      6.30 o 
   8   6   5        2.13        2.59      3.15 o 
   9   6   5       40.43       43.20      5.02 o 
  10   6   5        6.95        9.08      4.78 o 
  11   6   5        3.76        7.14      4.41 o 
 -12   7   5       20.71       17.82      8.69 o 
 -11   7   5        0.19        0.75      3.79 o 
 -10   7   5      120.79      104.06      9.78 o 
  -9   7   5        6.69        9.73      3.37 o 
  -8   7   5       38.52       39.85      4.45 o 
  -7   7   5       87.88       99.15      4.13 o 
  -6   7   5       79.07       78.94      3.71 o 
  -5   7   5      127.02      121.10      3.32 o 
  -4   7   5      304.26      280.80      5.49 o 
  -3   7   5       10.04       12.88      1.20 o 
  -2   7   5      834.41      881.77     14.70 o 
  -1   7   5       24.31       30.15      1.79 o 
   0   7   5       44.62       54.93      1.92 o 
   1   7   5       48.11       44.35      2.53 o 
   2   7   5      107.19      104.95      3.41 o 
   3   7   5        5.49        3.31      1.15 o 
   4   7   5      111.67      101.88      3.19 o 
   5   7   5        9.28        6.76      1.94 o 
   6   7   5       52.87       54.65      3.93 o 
   7   7   5        6.15        4.46      2.69 o 
   8   7   5      131.16      117.24      7.19 o 
   9   7   5       16.73       22.97      4.03 o 
  10   7   5       11.69        7.53      3.91 o 
  11   7   5       15.08       12.75      5.16 o 
 -11   8   5       37.60       30.78      7.37 o 
 -10   8   5      314.70      321.47     16.57 o 
  -9   8   5       14.96        8.95      3.04 o 
  -8   8   5       65.44       58.47      5.38 o 
  -7   8   5        0.35        0.85      1.45 o 
  -6   8   5       28.51       33.54      2.58 o 
  -5   8   5       20.45       18.63      1.80 o 
  -4   8   5     1360.65     1333.99     23.06 o 
  -3   8   5      166.59      151.78      4.54 o 
  -2   8   5      150.92      136.35      6.40 o 
  -1   8   5      643.30      581.62     10.37 o 
   0   8   5      515.31      536.11      9.25 o 
   1   8   5       40.74       33.73      2.17 o 
   2   8   5      237.05      238.78      6.01 o 
   3   8   5       28.06       31.51      2.19 o 
   4   8   5        0.06       -0.55      1.25 o 
   5   8   5       82.96       79.24      4.02 o 
   6   8   5        2.26        2.96      1.98 o 
   7   8   5      273.04      284.86     10.90 o 
   8   8   5       61.29       67.30      6.33 o 
   9   8   5       27.71       34.71      4.70 o 
  10   8   5       12.70        6.74      3.22 o 
 -11   9   5        2.29        0.92      3.99 o 
 -10   9   5        0.58       -1.11      2.66 o 
  -9   9   5        4.83       -2.46      2.41 o 
  -8   9   5        2.00       -2.14      2.15 o 
  -7   9   5       48.14       49.89      4.96 o 
  -6   9   5       18.56       17.02      2.15 o 
  -5   9   5      160.58      164.26      5.08 o 
  -4   9   5      318.43      305.39      7.30 o 
  -3   9   5        2.54        1.94      1.26 o 
  -2   9   5      103.61       89.48      3.63 o 
  -1   9   5        3.16        3.25      1.29 o 
   0   9   5      198.94      205.36      5.61 o 
   1   9   5      117.03      115.02      3.96 o 
   2   9   5        1.77        2.08      1.27 o 
   3   9   5       70.77       72.48      3.08 o 
   4   9   5       77.88       90.43      4.24 o 
   5   9   5      272.64      272.47      7.69 o 
   6   9   5       57.19       62.37      4.26 o 
   7   9   5       64.78       47.01      9.60 o 
   8   9   5        0.80        2.89      4.83 o 
   9   9   5       19.10       13.55      3.70 o 
  10   9   5        0.32        0.25      2.48 o 
 -11  10   5       11.59       10.31      8.94 o 
 -10  10   5       10.40        7.85      3.50 o 
  -9  10   5       45.23       45.75      5.42 o 
  -8  10   5        7.62        7.21      3.59 o 
  -7  10   5        4.80        9.11      2.92 o 
  -6  10   5       44.93       40.45      4.53 o 
  -5  10   5      928.86      890.39     18.80 o 
  -4  10   5       60.07       71.84      4.40 o 
  -3  10   5      184.42      187.71      5.83 o 
  -2  10   5      570.30      506.30     10.65 o 
  -1  10   5        0.21        0.76      1.25 o 
   0  10   5       78.88       73.73      4.37 o 
   1  10   5       16.91       14.80      2.00 o 
   2  10   5      367.28      338.90     10.01 o 
   3  10   5        4.27        1.48      1.34 o 
   4  10   5      115.77      118.06      4.76 o 
   5  10   5       52.45       55.72      4.53 o 
   6  10   5       68.01       65.23      5.33 o 
   7  10   5      119.91      127.30      7.34 o 
   8  10   5       13.56       13.20      3.79 o 
   9  10   5        0.32        2.23      2.51 o 
  10  10   5        2.98        3.56      2.75 o 
 -10  11   5        3.95        2.14      2.98 o 
  -9  11   5       25.55       19.20      4.44 o 
  -8  11   5       17.04       14.69      3.72 o 
  -7  11   5       49.94       44.07      5.17 o 
  -6  11   5      532.44      531.72     17.22 o 
  -5  11   5      140.60      136.83      6.56 o 
  -4  11   5       61.63       65.53      3.51 o 
  -3  11   5      386.21      382.45      8.90 o 
  -2  11   5      168.66      173.09      5.40 o 
  -1  11   5        0.00        1.00      1.34 o 
   0  11   5        6.26        3.23      1.49 o 
   1  11   5       65.90       72.93      3.98 o 
   2  11   5       71.78       75.31      4.44 o 
   3  11   5      152.63      164.78      6.41 o 
   4  11   5       57.37       46.77      3.79 o 
   5  11   5       36.05       26.30      3.66 o 
   6  11   5        1.77        0.55      2.47 o 
   7  11   5       14.27       17.76      3.68 o 
   8  11   5      101.80      102.81      7.15 o 
   9  11   5       52.77       56.17      6.25 o 
 -10  12   5        0.28        0.17      3.05 o 
  -9  12   5       67.25       81.54      9.43 o 
  -8  12   5       66.19       72.96      6.66 o 
  -7  12   5      380.16      385.21     14.11 o 
  -6  12   5      193.28      192.22      9.41 o 
  -5  12   5       15.93       14.78      3.34 o 
  -4  12   5        0.27        0.74      1.70 o 
  -3  12   5        9.03        5.47      1.92 o 
  -2  12   5        8.26        5.32      1.73 o 
  -1  12   5       17.13       20.74      2.34 o 
   0  12   5      582.53      568.86     12.01 o 
   1  12   5       37.22       30.12      3.19 o 
   2  12   5       23.72       22.30      3.69 o 
   3  12   5       45.91       42.05      3.72 o 
   4  12   5       24.54       22.32      3.07 o 
   5  12   5       73.22       59.90      6.06 o 
   6  12   5        2.29        5.37      4.67 o 
   7  12   5        0.12        2.71      3.20 o 
   8  12   5       18.46       15.88      4.61 o 
   9  12   5       24.28       24.20      4.37 o 
  -9  13   5        9.76       13.96      3.95 o 
  -8  13   5       24.08       23.85      4.45 o 
  -7  13   5       45.08       45.59      5.39 o 
  -6  13   5       14.00       19.81      3.96 o 
  -5  13   5        9.79       11.95      4.20 o 
  -4  13   5       20.04       13.87      2.89 o 
  -3  13   5        2.50        7.71      2.20 o 
  -2  13   5        9.16        8.32      1.96 o 
  -1  13   5      422.60      403.33      9.37 o 
   0  13   5       22.15       16.40      2.70 o 
   1  13   5       30.57       33.96      4.00 o 
   2  13   5       77.81       77.70      5.25 o 
   3  13   5        6.05        4.76      2.67 o 
   4  13   5      118.14      112.43      5.94 o 
   5  13   5       32.46       37.64      5.58 o 
   6  13   5       18.07       19.05      4.43 o 
   7  13   5        0.01       -0.86      2.89 o 
   8  13   5      127.49      115.69      9.53 o 
  -8  14   5       86.06       97.25     10.13 o 
  -7  14   5      254.08      276.19     12.11 o 
  -6  14   5      277.53      256.65     11.21 o 
  -5  14   5       30.13       31.38      4.74 o 
  -4  14   5       44.75       53.48      4.83 o 
  -3  14   5       89.85       97.55      5.18 o 
  -2  14   5      112.33       99.72      5.66 o 
  -1  14   5       33.45       41.96      3.47 o 
   0  14   5       37.66       28.48      3.35 o 
   1  14   5       51.47       58.23      5.90 o 
   2  14   5       98.75       98.46      7.52 o 
   3  14   5       83.40       91.81      7.40 o 
   4  14   5       40.20       47.65      6.81 o 
   5  14   5       21.48       15.96      4.34 o 
   6  14   5       26.06       26.82      8.19 o 
   7  14   5        0.13       -0.18      3.21 o 
   8  14   5        2.53        2.38      3.80 o 
  -8  15   5       11.64       18.59      4.36 o 
  -7  15   5       24.97       29.73      5.50 o 
  -6  15   5        9.10       10.17      4.17 o 
  -5  15   5        0.21       -0.86      2.71 o 
  -4  15   5      111.61      118.73      7.74 o 
  -3  15   5       62.43       63.81      6.30 o 
  -2  15   5       13.25        9.31      3.85 o 
  -1  15   5      127.41      117.30      6.74 o 
   0  15   5      101.42      100.33      5.59 o 
   1  15   5        4.72        0.47      2.12 o 
   2  15   5       16.56       17.95      3.63 o 
   3  15   5      129.01      117.59      7.01 o 
   4  15   5       16.35       13.25      5.71 o 
   5  15   5       52.87       47.35      6.54 o 
   6  15   5       15.96       20.01     12.19 o 
   7  15   5        5.94       13.61      4.49 o 
  -7  16   5       18.98       31.61      5.30 o 
  -6  16   5        0.08       -0.51      2.94 o 
  -5  16   5       19.37       16.61      4.79 o 
  -4  16   5        2.57        6.51      3.68 o 
  -3  16   5        0.57        2.67      3.50 o 
  -2  16   5        5.96        5.80      3.01 o 
  -1  16   5       59.71       63.10      7.62 o 
   0  16   5        0.50       -0.06      2.10 o 
   1  16   5       23.81       28.28      4.67 o 
   2  16   5       17.98       15.31      3.40 o 
   3  16   5       28.63       29.97      4.34 o 
   4  16   5       47.24       55.59      8.19 o 
   5  16   5        0.11        3.77      3.52 o 
   6  16   5        0.39        5.13      3.87 o 
  -6  17   5        5.41        5.90      4.12 o 
  -5  17   5        4.43        3.16      4.05 o 
  -4  17   5        3.68        2.32      3.77 o 
  -3  17   5       62.05       72.74     24.39 o 
  -2  17   5        2.54        3.84      3.30 o 
  -1  17   5        7.82       13.32      5.32 o 
   0  17   5       17.05       20.23      3.36 o 
   1  17   5        1.68        2.21      2.89 o 
   2  17   5       30.57       51.46      5.48 o 
   3  17   5        0.35        1.19      2.83 o 
   4  17   5        0.00        2.50      3.82 o 
   5  17   5        2.20        3.60      3.71 o 
  -4  18   5       58.52       59.12     20.28 o 
  -3  18   5        1.00        6.08      3.73 o 
  -2  18   5       37.48       40.71      6.67 o 
  -1  18   5        0.12        3.81      3.07 o 
   0  18   5       25.26       33.19      4.54 o 
   1  18   5        9.43       17.34      4.00 o 
   2  18   5       51.38       58.33      5.90 o 
   3  18   5       15.66       27.30     15.77 o 
  -2  19   5        0.56        2.81      3.66 o 
  -1  19   5        2.65        8.62      4.38 o 
   0  19   5        4.94        9.07      4.37 o 
   1  19   5       11.91       18.43      4.23 o 
 -12   0   6      306.85      329.58     25.83 o 
 -11   0   6        2.11       -2.59      5.44 o 
 -10   0   6        9.96       10.16      5.51 o 
  -9   0   6       72.72       83.75     12.27 o 
  -8   0   6       39.02       47.47      3.66 o 
  -7   0   6      243.59      237.98     12.11 o 
  -6   0   6      320.08      329.65     11.13 o 
  -5   0   6        4.19        1.76      1.69 o 
  -4   0   6      621.62      629.97     20.19 o 
  -3   0   6     1291.43     1425.99     23.69 o 
  -2   0   6     2590.81     2807.42     44.67 o 
  -1   0   6       19.10       14.19      1.98 o 
   0   0   6        7.00        4.98      0.92 o 
   1   0   6     1223.51     1314.52     25.10 o 
   2   0   6       50.82       63.71      6.24 o 
   3   0   6       17.97       19.54      2.33 o 
   4   0   6        9.37       10.52      3.65 o 
   5   0   6      496.98      476.43     14.42 o 
   6   0   6       44.13       40.22      4.97 o 
   7   0   6       66.44       85.02     23.21 o 
   8   0   6      172.17      136.26     13.83 o 
   9   0   6       27.48       27.87      7.92 o 
  10   0   6        3.74        0.82      5.02 o 
  11   0   6       16.98        9.41      6.66 o 
 -12   1   6        2.26        1.18      4.00 o 
 -11   1   6       16.11       15.56      5.14 o 
 -10   1   6        5.67       -3.06      3.10 o 
  -9   1   6       56.74       48.74      5.43 o 
  -8   1   6       19.21       16.22      1.66 o 
  -7   1   6        2.25        1.17      1.25 o 
  -6   1   6        0.21       -0.88      0.73 o 
  -5   1   6       22.33       26.06      1.68 o 
  -4   1   6       26.19       28.31      1.40 o 
  -3   1   6      105.59      111.19      2.85 o 
  -2   1   6      519.77      531.29      7.17 o 
  -1   1   6      355.12      354.22      5.27 o 
   0   1   6        0.82       -0.36      0.58 o 
   1   1   6      940.40     1002.39     12.58 o 
   2   1   6      102.68      114.44      2.94 o 
   3   1   6       19.90       14.14      1.48 o 
   4   1   6        5.44        3.78      1.34 o 
   5   1   6        4.61        5.61      1.58 o 
   6   1   6      875.04      893.40     19.97 o 
   7   1   6       35.28       37.06      4.35 o 
   8   1   6       12.98       11.97      4.14 o 
   9   1   6      130.09      115.85      9.77 o 
  10   1   6        0.03        0.18      3.53 o 
  11   1   6       16.90       33.15      6.36 o 
 -12   2   6       80.14       85.04     19.12 o 
 -11   2   6       25.51       24.17      6.34 o 
 -10   2   6       19.71       17.88      3.96 o 
  -9   2   6        4.68        2.80      2.78 o 
  -8   2   6      101.90       97.71      3.30 o 
  -7   2   6       24.07       21.16      1.93 o 
  -6   2   6       17.32       17.31      1.67 o 
  -5   2   6       38.27       35.62      1.89 o 
  -4   2   6       36.53       40.32      1.77 o 
  -3   2   6      589.18      609.47      9.37 o 
  -2   2   6     1034.56     1075.33     13.70 o 
  -1   2   6      163.58      154.56      3.11 o 
   0   2   6      424.99      447.32      6.69 o 
   1   2   6       57.72       69.09      2.13 o 
   2   2   6       35.47       24.49      1.59 o 
   3   2   6       20.67       14.70      1.52 o 
   4   2   6       15.33       13.75      1.81 o 
   5   2   6       39.90       41.44      2.78 o 
   6   2   6       33.52       40.87      5.97 o 
   7   2   6        0.29       -0.91      3.01 o 
   8   2   6        3.62        1.68      3.39 o 
   9   2   6        1.91       -1.45      3.13 o 
  10   2   6        8.37        9.32      4.56 o 
  11   2   6       10.33       17.16      5.42 o 
 -12   3   6       23.80       23.65      6.37 o 
 -11   3   6       51.05       65.15      8.61 o 
 -10   3   6      104.79      112.32     10.15 o 
  -9   3   6      377.64      387.84     15.53 o 
  -8   3   6      131.77      125.27      6.05 o 
  -7   3   6       67.01       77.98      3.24 o 
  -6   3   6       18.55       23.18      1.95 o 
  -5   3   6       10.06       13.48      1.38 o 
  -4   3   6       12.44       12.16      1.21 o 
  -3   3   6        5.14        3.47      0.87 o 
  -2   3   6      108.33      123.31      2.79 o 
  -1   3   6      722.11      728.63     10.41 o 
   0   3   6        3.56        3.00      0.77 o 
   1   3   6       37.72       40.21      1.70 o 
   2   3   6      193.99      191.40      4.44 o 
   3   3   6      407.39      446.08      7.64 o 
   4   3   6      191.00      179.58      4.75 o 
   5   3   6      445.67      463.91     12.47 o 
   6   3   6        4.87        5.20      3.15 o 
   7   3   6       47.63       45.65      4.81 o 
   8   3   6       91.55       89.62      6.41 o 
   9   3   6       63.87       74.55      8.19 o 
  10   3   6       11.15       23.90      8.91 o 
  11   3   6        0.58        5.42      4.41 o 
 -12   4   6       28.27       24.83      9.30 o 
 -11   4   6        2.37        7.59      4.73 o 
 -10   4   6       26.18       16.07      3.87 o 
  -9   4   6       78.01       84.77      6.87 o 
  -8   4   6        6.74        5.23      2.15 o 
  -7   4   6      613.14      607.00     11.33 o 
  -6   4   6       60.95       57.40      2.84 o 
  -5   4   6      159.32      162.32      4.49 o 
  -4   4   6       18.33       21.91      2.07 o 
  -3   4   6      328.28      336.58      7.03 o 
  -2   4   6       90.73      113.21      2.73 o 
  -1   4   6      218.67      189.24      3.93 o 
   0   4   6        2.02        0.41      0.80 o 
   1   4   6      538.43      546.20      8.69 o 
   2   4   6        0.80        0.08      1.05 o 
   3   4   6      412.30      376.53      7.13 o 
   4   4   6        2.30        1.55      1.13 o 
   5   4   6        4.17        4.32      1.67 o 
   6   4   6        0.19       -1.62      1.95 o 
   7   4   6       19.21       18.32      3.56 o 
   8   4   6      106.48       99.56      6.91 o 
   9   4   6        4.82        3.00      6.40 o 
  10   4   6       13.22       13.72      5.15 o 
  11   4   6       42.19       69.17      8.62 o 
 -11   5   6      133.27      166.00     12.39 o 
 -10   5   6        1.20        2.14      3.59 o 
  -9   5   6       46.67       36.79      4.94 o 
  -8   5   6        8.07        3.73      2.04 o 
  -7   5   6      113.16      128.00      5.46 o 
  -6   5   6      297.16      288.45      6.61 o 
  -5   5   6      866.42      901.84     15.25 o 
  -4   5   6      312.24      331.34      7.67 o 
  -3   5   6      249.56      244.38      5.18 o 
  -2   5   6       10.87       11.28      1.02 o 
  -1   5   6       39.92       55.96      2.42 o 
   0   5   6      360.43      368.37      7.43 o 
   1   5   6        2.25        2.51      1.13 o 
   2   5   6      169.53      148.54      4.15 o 
   3   5   6      471.60      474.60      8.50 o 
   4   5   6       16.81       18.15      1.71 o 
   5   5   6       43.65       50.97      4.73 o 
   6   5   6      256.69      244.17      8.60 o 
   7   5   6      108.97      103.01      6.69 o 
   8   5   6       20.49       14.41      3.66 o 
   9   5   6       41.87       35.31      4.89 o 
  10   5   6        0.85        0.52      3.70 o 
 -11   6   6       29.87       20.35      5.89 o 
 -10   6   6      105.29      103.43      9.95 o 
  -9   6   6       13.86       12.92      4.42 o 
  -8   6   6       33.27       31.08      2.50 o 
  -7   6   6      482.37      495.78     15.48 o 
  -6   6   6      104.64      107.95      4.56 o 
  -5   6   6       32.16       40.85      3.64 o 
  -4   6   6      421.46      403.81      8.85 o 
  -3   6   6       41.89       46.12      2.07 o 
  -2   6   6      531.20      504.65      9.39 o 
  -1   6   6       12.22        9.29      1.48 o 
   0   6   6        1.09        1.51      1.06 o 
   1   6   6       64.29       50.62      3.02 o 
   2   6   6       97.52      100.14      4.63 o 
   3   6   6       23.69       25.83      1.91 o 
   4   6   6       55.93       50.71      3.01 o 
   5   6   6       11.58        9.92      3.01 o 
   6   6   6      401.80      424.06     11.71 o 
   7   6   6       10.75       11.67      3.34 o 
   8   6   6        9.12        5.50      3.09 o 
   9   6   6       25.77       22.19      4.17 o 
  10   6   6       85.77       97.22      9.51 o 
 -11   7   6        0.21       -4.95      4.01 o 
 -10   7   6        1.06        0.83      3.85 o 
  -9   7   6      107.47      104.32      7.04 o 
  -8   7   6      362.68      349.94     31.86 o 
  -7   7   6        4.43        2.18      1.38 o 
  -6   7   6       90.11       85.31      3.52 o 
  -5   7   6       77.68       76.16      2.56 o 
  -4   7   6        3.11        4.56      1.06 o 
  -3   7   6      209.87      188.69      5.19 o 
  -2   7   6        4.91        6.47      1.39 o 
  -1   7   6      128.34      120.88      4.12 o 
   0   7   6       30.50       29.38      2.07 o 
   1   7   6        3.35        4.40      1.31 o 
   2   7   6       43.46       45.65      2.79 o 
   3   7   6       21.52       17.37      1.85 o 
   4   7   6       76.54       68.07      2.86 o 
   5   7   6        4.70        5.45      2.03 o 
   6   7   6       11.25       16.04      2.84 o 
   7   7   6       68.25       59.66      6.35 o 
   8   7   6       40.21       52.24      5.67 o 
   9   7   6       12.96       20.51      4.07 o 
  10   7   6        7.40       10.75      4.95 o 
 -11   8   6       50.95       43.78     16.00 o 
 -10   8   6        1.36        3.25      3.81 o 
  -9   8   6       48.96       46.70      5.28 o 
  -8   8   6        7.93        4.66      2.76 o 
  -7   8   6       27.28       27.45      2.76 o 
  -6   8   6        5.78        6.39      1.93 o 
  -5   8   6      165.36      154.08      4.94 o 
  -4   8   6       62.63       48.82      2.81 o 
  -3   8   6        0.19        0.30      1.15 o 
  -2   8   6       52.73       54.01      2.96 o 
  -1   8   6       29.55       32.80      2.18 o 
   0   8   6       75.44       81.73      3.26 o 
   1   8   6      157.73      151.27      4.71 o 
   2   8   6       57.89       54.62      3.03 o 
   3   8   6      197.75      193.82      5.11 o 
   4   8   6        2.48        1.86      1.65 o 
   5   8   6       13.30       15.41      2.59 o 
   6   8   6      249.08      256.61      8.54 o 
   7   8   6        0.02        2.14      2.78 o 
   8   8   6       32.81       32.26      6.10 o 
   9   8   6        5.58        5.23      3.34 o 
  10   8   6        1.16        4.28      3.50 o 
 -10   9   6        5.28        9.53      4.92 o 
  -9   9   6       58.93       63.02      6.14 o 
  -8   9   6       34.15       33.65      4.64 o 
  -7   9   6        0.01        1.88      2.34 o 
  -6   9   6       42.90       43.38      3.36 o 
  -5   9   6      133.70      132.78      4.62 o 
  -4   9   6      798.27      798.69     20.07 o 
  -3   9   6      661.82      657.65     14.56 o 
  -2   9   6       20.45       16.38      1.98 o 
  -1   9   6      569.47      541.26     11.31 o 
   0   9   6      109.15      104.21      4.15 o 
   1   9   6        0.01        0.70      1.40 o 
   2   9   6       84.93       78.07      3.64 o 
   3   9   6      244.99      222.40      6.66 o 
   4   9   6        3.13        1.36      1.73 o 
   5   9   6        0.25       -1.63      1.66 o 
   6   9   6        0.19        1.11      2.11 o 
   7   9   6       45.78       39.65      4.96 o 
   8   9   6        0.54        2.51      2.76 o 
   9   9   6        0.03        1.35      3.15 o 
 -10  10   6        0.74       -1.38      3.49 o 
  -9  10   6        0.22       -2.58      2.52 o 
  -8  10   6       12.53       11.32      3.31 o 
  -7  10   6       25.19       11.42      3.22 o 
  -6  10   6      137.86      136.82      7.97 o 
  -5  10   6      272.79      270.82     12.73 o 
  -4  10   6      854.05      870.05     16.68 o 
  -3  10   6      355.57      349.47      8.45 o 
  -2  10   6      812.79      798.26     15.52 o 
  -1  10   6       26.37       28.23      2.54 o 
   0  10   6      127.99      123.81      4.70 o 
   1  10   6        7.18        8.28      1.97 o 
   2  10   6       27.27       19.85      2.47 o 
   3  10   6        3.97        3.52      1.94 o 
   4  10   6       13.26       23.82      2.77 o 
   5  10   6       60.57       67.55      4.12 o 
   6  10   6      113.41      125.54      6.16 o 
   7  10   6       10.82        7.43      3.30 o 
   8  10   6       13.28       15.98      3.85 o 
   9  10   6       44.01       58.55      6.26 o 
 -10  11   6        1.54        3.52      3.38 o 
  -9  11   6        0.01        1.21      3.07 o 
  -8  11   6       23.53       20.94      4.72 o 
  -7  11   6        0.71       -1.75      2.42 o 
  -6  11   6       13.33        4.52      4.08 o 
  -5  11   6      443.76      444.39     22.04 o 
  -4  11   6      284.30      272.25      8.24 o 
  -3  11   6       12.21        4.47      3.61 o 
  -2  11   6        0.31        1.83      1.48 o 
  -1  11   6       95.56      100.14      4.41 o 
   0  11   6      115.03      106.75      4.55 o 
   1  11   6      615.18      624.22     14.24 o 
   2  11   6      366.56      356.14     12.49 o 
   3  11   6       21.77       16.57      2.87 o 
   4  11   6      102.07       90.78      5.22 o 
   5  11   6       20.23       16.30      3.35 o 
   6  11   6       34.38       22.77      5.07 o 
   7  11   6       47.88       47.26      6.50 o 
   8  11   6        4.67        4.02      3.15 o 
   9  11   6        1.71        5.73      4.21 o 
  -9  12   6        6.48        9.31      3.73 o 
  -8  12   6        1.82        6.91      3.27 o 
  -7  12   6       43.20       55.24      5.91 o 
  -6  12   6       15.91       13.68      3.88 o 
  -5  12   6      203.66      203.87      9.58 o 
  -4  12   6        5.63        2.63      2.21 o 
  -3  12   6        0.54       -2.70      2.35 o 
  -2  12   6        3.38        2.56      1.89 o 
  -1  12   6      453.37      445.71     11.36 o 
   0  12   6       36.60       35.40      3.48 o 
   1  12   6     1273.02     1212.92     56.22 o 
   2  12   6      100.51      107.86     13.48 o 
   3  12   6       27.27       33.77      4.10 o 
   4  12   6        5.43        5.84      2.74 o 
   5  12   6        6.21        3.26      3.38 o 
   6  12   6       21.85       25.99      5.29 o 
   7  12   6        0.03        4.95      5.47 o 
   8  12   6        0.97        2.59      5.37 o 
  -8  13   6        0.73       -0.76      2.85 o 
  -7  13   6       30.51       23.01      4.43 o 
  -6  13   6      289.99      276.66     19.27 o 
  -5  13   6       44.74       45.54      5.47 o 
  -4  13   6        4.59        7.33      4.04 o 
  -3  13   6       16.57       10.98      2.75 o 
  -2  13   6       26.87       24.25      3.00 o 
  -1  13   6        0.96        2.30      1.95 o 
   0  13   6      193.53      190.45      8.64 o 
   1  13   6       20.98       21.05      4.62 o 
   2  13   6       25.25       39.52      9.37 o 
   3  13   6        0.38        2.29      2.44 o 
   4  13   6       50.19       62.17      6.66 o 
   5  13   6       66.38       97.68      8.99 o 
   6  13   6        0.14        0.07      4.51 o 
   7  13   6        7.61        3.80      5.95 o 
  -8  14   6        8.16       11.40      4.12 o 
  -7  14   6       14.85       13.43      4.09 o 
  -6  14   6       80.86       85.90     10.03 o 
  -5  14   6       48.56       48.94      5.73 o 
  -4  14   6        1.63        0.59      2.51 o 
  -3  14   6       11.82       14.76      3.18 o 
  -2  14   6       50.89       49.62      5.31 o 
  -1  14   6        1.52        0.30      1.91 o 
   0  14   6       92.42       85.48      6.28 o 
   1  14   6       21.82       24.20      3.79 o 
   2  14   6        0.06        0.40      3.24 o 
   3  14   6       26.38       17.73      4.56 o 
   4  14   6        0.19       -3.11      2.81 o 
   5  14   6        3.48        3.39      3.44 o 
   6  14   6        0.33        0.25      3.53 o 
   7  14   6        1.87        5.48      4.07 o 
  -7  15   6        0.25       -1.98      2.82 o 
  -6  15   6       11.98       10.59      4.73 o 
  -5  15   6       46.09       52.49      5.98 o 
  -4  15   6        5.34        5.80      3.19 o 
  -3  15   6       34.46       33.85      4.60 o 
  -2  15   6        6.33        7.03      2.67 o 
  -1  15   6       20.40       22.96      4.58 o 
   0  15   6       18.75       13.66      2.92 o 
   1  15   6       13.81       14.17      5.02 o 
   2  15   6      103.20       97.11      7.18 o 
   3  15   6        9.89        5.93      3.04 o 
   4  15   6       18.09       22.13      4.01 o 
   5  15   6        0.10       -0.73      3.92 o 
   6  15   6        3.15        3.89      3.98 o 
  -6  16   6       66.00       66.03      6.93 o 
  -5  16   6      175.38      161.89      9.74 o 
  -4  16   6        9.19        2.56      3.79 o 
  -3  16   6        0.63       -1.09      5.89 o 
  -2  16   6        5.45       -0.63      2.57 o 
  -1  16   6       27.22       29.14      4.53 o 
   0  16   6       16.09       10.63      2.83 o 
   1  16   6       70.17       67.43      6.50 o 
   2  16   6       11.96       25.96      4.14 o 
   3  16   6       13.85       25.39      4.26 o 
   4  16   6        0.11       -0.64      3.75 o 
   5  16   6       22.86       19.99      5.25 o 
  -5  17   6       15.78       15.56      4.95 o 
  -4  17   6       75.48       89.16      9.35 o 
  -3  17   6       62.86       70.59      8.34 o 
  -2  17   6       27.04       35.05      5.04 o 
  -1  17   6        0.51        3.73      5.05 o 
   0  17   6        0.60       -3.00      2.41 o 
   1  17   6       33.87       33.09      4.76 o 
   2  17   6        9.92       10.59      5.60 o 
   3  17   6       70.36       73.48      7.02 o 
   4  17   6        0.49        3.88      4.06 o 
  -3  18   6       29.03       25.02      5.81 o 
  -2  18   6        9.76        4.28      4.26 o 
  -1  18   6       31.16       32.47      4.88 o 
   0  18   6        5.94        6.28      3.43 o 
   1  18   6        0.16        3.39      3.12 o 
   2  18   6        0.00        1.06      3.04 o 
 -11   1   7      139.59      144.96     12.51 o 
 -10   1   7      109.60      119.49     10.98 o 
  -9   1   7       96.02       83.00      7.96 o 
  -8   1   7      306.47      294.27      8.25 o 
  -7   1   7        0.10       -0.25      1.22 o 
  -6   1   7        0.00        1.24      1.06 o 
  -5   1   7      221.01      228.72      5.12 o 
  -4   1   7       48.41       55.10      2.23 o 
  -3   1   7       22.41       19.18      1.18 o 
  -2   1   7     1044.67     1050.34     13.65 o 
  -1   1   7      222.69      236.85      4.62 o 
   0   1   7        1.20        1.57      0.95 o 
   1   1   7      315.29      307.78      6.66 o 
   2   1   7       71.51       89.56      5.00 o 
   3   1   7        5.37        3.78      1.39 o 
   4   1   7       10.93        8.14      1.80 o 
   5   1   7       13.05       17.15      2.33 o 
   6   1   7      197.90      214.10      7.69 o 
   7   1   7        1.17        3.12      3.20 o 
   8   1   7       14.60       12.75      4.77 o 
   9   1   7        1.13        0.00      3.70 o 
  10   1   7        1.82        3.30      4.18 o 
 -11   2   7        0.91        1.75      5.23 o 
 -10   2   7       16.46       19.02      4.38 o 
  -9   2   7       80.29       87.30      7.27 o 
  -8   2   7      117.20      109.29      5.47 o 
  -7   2   7       64.35       66.49      3.17 o 
  -6   2   7      186.97      202.91      5.32 o 
  -5   2   7       36.61       37.23      2.14 o 
  -4   2   7       31.85       30.00      2.58 o 
  -3   2   7       13.96        8.54      0.95 o 
  -2   2   7      318.58      340.43      5.57 o 
  -1   2   7      971.23      977.75     14.16 o 
   0   2   7       13.73       18.52      1.71 o 
   1   2   7       95.81      109.70      3.86 o 
   2   2   7       20.15       18.98      1.78 o 
   3   2   7      114.46      114.97      4.45 o 
   4   2   7        2.13        3.45      1.60 o 
   5   2   7       14.67       12.42      2.34 o 
   6   2   7      446.45      458.25     13.80 o 
   7   2   7        3.08        2.34      2.90 o 
   8   2   7        1.36        3.09      4.01 o 
   9   2   7        0.15       -1.81      3.44 o 
  10   2   7        0.20        2.56      3.78 o 
 -11   3   7        0.25        4.30      4.75 o 
 -10   3   7       47.53       44.61      5.92 o 
  -9   3   7       31.58       42.66      7.74 o 
  -8   3   7        4.05        5.47      2.09 o 
  -7   3   7        0.96        1.27      1.45 o 
  -6   3   7        4.46        1.89      1.25 o 
  -5   3   7        2.64        1.71      1.15 o 
  -4   3   7        1.45        3.94      1.17 o 
  -3   3   7      765.51      763.95     10.92 o 
  -2   3   7       85.84       84.98      3.26 o 
  -1   3   7      425.24      423.57      7.85 o 
   0   3   7      164.71      156.78      4.61 o 
   1   3   7      119.27      116.77      4.00 o 
   2   3   7        5.14        5.85      1.35 o 
   3   3   7      167.08      154.90      4.90 o 
   4   3   7       92.77       92.79      4.43 o 
   5   3   7       70.06       71.77      3.77 o 
   6   3   7       14.41       12.78      3.40 o 
   7   3   7      301.82      279.59     11.07 o 
   8   3   7       15.67       15.65      3.81 o 
   9   3   7       61.25       66.66      8.16 o 
  10   3   7        1.19       -4.57      3.71 o 
 -11   4   7        0.83       -5.56      6.17 o 
 -10   4   7       30.27       18.69      4.24 o 
  -9   4   7       14.71       20.98      4.36 o 
  -8   4   7       11.07       10.79      3.69 o 
  -7   4   7       80.95       93.02      4.79 o 
  -6   4   7       93.60       92.43      3.72 o 
  -5   4   7        0.60        2.23      1.25 o 
  -4   4   7       25.15       18.68      1.87 o 
  -3   4   7        2.76        1.11      0.78 o 
  -2   4   7       42.02       38.72      2.80 o 
  -1   4   7      185.26      190.60     13.09 o 
   0   4   7       87.20       98.21      3.67 o 
   1   4   7        2.73        3.11      1.17 o 
   2   4   7       15.08       16.65      1.73 o 
   3   4   7        0.08        1.25      1.14 o 
   4   4   7      163.69      162.07      4.46 o 
   5   4   7       79.90       79.45      4.37 o 
   6   4   7       19.30       18.10      3.77 o 
   7   4   7      271.73      261.93     11.28 o 
   8   4   7       77.42       84.11     12.30 o 
   9   4   7        3.43        4.75      4.16 o 
  10   4   7       17.11       17.89      8.91 o 
 -11   5   7       66.93       76.05      9.56 o 
 -10   5   7        3.35        4.46      4.05 o 
  -9   5   7       10.53        9.61      4.16 o 
  -8   5   7       89.48       96.76      5.87 o 
  -7   5   7       88.43       79.14      4.06 o 
  -6   5   7      538.13      508.63     11.02 o 
  -5   5   7      337.47      336.71      7.54 o 
  -4   5   7       51.16       52.03      3.81 o 
  -3   5   7      114.92      115.28      5.91 o 
  -2   5   7        3.46        2.98      1.37 o 
  -1   5   7       60.46       60.33      3.05 o 
   0   5   7        6.01        6.14      1.44 o 
   1   5   7      167.16      159.20      4.48 o 
   2   5   7        0.46       -0.30      1.05 o 
   3   5   7       14.51       11.80      1.65 o 
   4   5   7       58.94       58.95      3.41 o 
   5   5   7       18.49       26.46      2.96 o 
   6   5   7       21.31       26.26      4.04 o 
   7   5   7        4.72        9.61      3.36 o 
   8   5   7        5.63        6.32      3.30 o 
   9   5   7        0.40       -1.04      5.62 o 
  10   5   7        8.49       13.58      5.47 o 
 -11   6   7        5.89        4.37      4.61 o 
 -10   6   7        6.75        7.97      4.22 o 
  -9   6   7       52.29       54.89      7.91 o 
  -8   6   7       58.87       54.21      5.44 o 
  -7   6   7      337.70      313.66      9.88 o 
  -6   6   7       57.47       54.09      4.20 o 
  -5   6   7      186.85      183.82      6.26 o 
  -4   6   7       57.71       62.03      3.44 o 
  -3   6   7        1.84        1.45      1.07 o 
  -2   6   7      473.89      450.58     12.39 o 
  -1   6   7      195.15      200.65      5.65 o 
   0   6   7        2.28        3.94      1.35 o 
   1   6   7       85.58       87.65      3.76 o 
   2   6   7      181.57      199.22      5.24 o 
   3   6   7       50.05       52.76      2.72 o 
   4   6   7       47.65       65.77      3.06 o 
   5   6   7       34.88       28.37      3.09 o 
   6   6   7       92.29       99.21      5.56 o 
   7   6   7        8.39        5.34      3.13 o 
   8   6   7        3.12        3.61      2.94 o 
   9   6   7        0.55        4.67      3.47 o 
 -10   7   7       26.37       18.93      5.85 o 
  -9   7   7       49.75       54.81      5.80 o 
  -8   7   7       53.82       68.67      6.16 o 
  -7   7   7        2.37       -0.06      2.88 o 
  -6   7   7      347.11      360.28     12.44 o 
  -5   7   7       77.34       85.71      3.91 o 
  -4   7   7       58.26       54.94      2.88 o 
  -3   7   7        2.19        0.76      1.17 o 
  -2   7   7      192.95      200.47      5.73 o 
  -1   7   7      254.22      240.09      6.49 o 
   0   7   7      162.12      180.47      5.91 o 
   1   7   7        7.72        6.47      1.60 o 
   2   7   7        0.83       -0.07      1.20 o 
   3   7   7       19.85       19.88      2.04 o 
   4   7   7        0.21       -1.05      1.29 o 
   5   7   7      166.79      169.01      7.57 o 
   6   7   7       16.02       18.71      3.12 o 
   7   7   7       42.74       42.54      7.95 o 
   8   7   7       19.45       15.77      4.10 o 
   9   7   7        7.14        9.76      3.64 o 
 -10   8   7       31.03       43.14      7.49 o 
  -9   8   7        0.78        0.57      2.71 o 
  -8   8   7       14.43        8.59      3.74 o 
  -7   8   7     1170.62     1230.69     32.27 o 
  -6   8   7       24.34       20.94      2.19 o 
  -5   8   7      139.76      149.38      5.32 o 
  -4   8   7       47.61       51.54      2.97 o 
  -3   8   7       10.72       14.16      2.06 o 
  -2   8   7     1106.35     1098.04     20.10 o 
  -1   8   7       17.22       15.77      2.32 o 
   0   8   7       17.57       11.95      2.07 o 
   1   8   7       60.13       72.39      3.81 o 
   2   8   7       44.11       51.76      3.22 o 
   3   8   7      160.31      156.76      4.75 o 
   4   8   7       74.14       68.84      4.16 o 
   5   8   7       52.82       50.32      4.53 o 
   6   8   7        0.94       -1.38      2.12 o 
   7   8   7        4.14        4.63      3.13 o 
   8   8   7       23.77       19.94      5.92 o 
   9   8   7       53.18       74.91      6.86 o 
 -10   9   7       10.31       14.12      5.84 o 
  -9   9   7        6.71        9.11      3.63 o 
  -8   9   7       34.13       26.07      7.40 o 
  -7   9   7       23.14       26.14      4.53 o 
  -6   9   7      420.85      406.39     14.47 o 
  -5   9   7      128.48      125.17      6.34 o 
  -4   9   7        3.43        1.57      1.60 o 
  -3   9   7      137.52      149.50      6.85 o 
  -2   9   7      473.69      463.46     10.39 o 
  -1   9   7      526.74      518.59     11.36 o 
   0   9   7      153.83      146.85      7.76 o 
   1   9   7        8.62        5.96      1.90 o 
   2   9   7      200.66      201.49      6.73 o 
   3   9   7       43.35       53.89      5.42 o 
   4   9   7        5.38        1.69      1.88 o 
   5   9   7        0.88        0.75      1.89 o 
   6   9   7        0.48       -2.61      1.97 o 
   7   9   7        9.42        5.15      5.60 o 
   8   9   7        0.60        6.66      3.30 o 
   9   9   7        0.59        0.90      3.19 o 
  -9  10   7        0.25        3.17      3.19 o 
  -8  10   7        0.00       -1.64      2.54 o 
  -7  10   7       19.70       21.45      4.24 o 
  -6  10   7      136.00      125.28      8.36 o 
  -5  10   7      286.02      299.45      9.98 o 
  -4  10   7        0.40       -2.35      1.85 o 
  -3  10   7      211.83      216.79     12.25 o 
  -2  10   7     2599.54     2630.72     47.39 o 
  -1  10   7       23.95       17.62      2.62 o 
   0  10   7        4.60        5.08      2.17 o 
   1  10   7       20.52       23.44      3.18 o 
   2  10   7       83.06       82.40      5.40 o 
   3  10   7      202.07      199.33     10.44 o 
   4  10   7       10.41        8.80      2.97 o 
   5  10   7       10.06        7.15      2.88 o 
   6  10   7        0.51        0.22      2.32 o 
   7  10   7        7.23        4.16      3.06 o 
   8  10   7        1.28        0.55      3.21 o 
  -9  11   7       10.80        9.45      4.36 o 
  -8  11   7        0.36       -1.82      2.94 o 
  -7  11   7        4.70        1.93      5.44 o 
  -6  11   7        1.67       -0.16      2.65 o 
  -5  11   7        6.40        3.70      2.72 o 
  -4  11   7        5.79       -0.54      2.19 o 
  -3  11   7      165.40      171.32     12.37 o 
  -2  11   7       18.24       25.36      3.65 o 
  -1  11   7       85.81       76.48      4.70 o 
   0  11   7      244.15      228.72      8.45 o 
   1  11   7       54.96       61.41      4.76 o 
   2  11   7        3.41        0.90      2.29 o 
   3  11   7       83.78       74.87      5.72 o 
   4  11   7        1.17        2.62      2.56 o 
   5  11   7        6.12        6.70      2.96 o 
   6  11   7       26.26       19.22      5.22 o 
   7  11   7        5.65       -1.45      3.70 o 
   8  11   7        2.16        6.07      4.42 o 
  -8  12   7        3.37        1.97      3.21 o 
  -7  12   7        0.00       -2.61      2.55 o 
  -6  12   7        5.63        1.63      2.73 o 
  -5  12   7        5.30        4.31      3.80 o 
  -4  12   7        2.60       -0.11      2.84 o 
  -3  12   7        3.03       -0.53      3.62 o 
  -2  12   7        1.48       -1.07      2.12 o 
  -1  12   7        4.50        7.62      2.30 o 
   0  12   7        0.45       -1.71      2.03 o 
   1  12   7        4.70        8.89      4.62 o 
   2  12   7        3.76        1.19      2.42 o 
   3  12   7       26.22       34.88      4.43 o 
   4  12   7        0.00       -0.56      2.46 o 
   5  12   7       48.77       56.89      5.72 o 
   6  12   7       54.75       47.21      6.85 o 
   7  12   7        7.64        1.02      4.25 o 
  -8  13   7        6.48        7.31      3.68 o 
  -7  13   7       29.70       20.31      4.60 o 
  -6  13   7        9.31        4.17      3.15 o 
  -5  13   7        0.53        2.90      2.81 o 
  -4  13   7        1.10        4.63      2.66 o 
  -3  13   7       27.42       39.51      4.33 o 
  -2  13   7       79.87       83.80      6.85 o 
  -1  13   7      191.77      182.56      7.88 o 
   0  13   7       93.87      111.28      7.19 o 
   1  13   7       23.63       24.23      4.14 o 
   2  13   7       63.53       66.55      7.29 o 
   3  13   7       74.33       65.23      5.70 o 
   4  13   7        0.14       -3.34      2.22 o 
   5  13   7       15.42       19.44      4.77 o 
   6  13   7       23.23       22.24      8.25 o 
  -7  14   7       44.34       49.21      6.28 o 
  -6  14   7        0.64       -1.04      2.95 o 
  -5  14   7      144.68      162.87     12.03 o 
  -4  14   7       28.21       28.38      4.70 o 
  -3  14   7        4.59        3.68      2.60 o 
  -2  14   7      250.44      252.80     11.02 o 
  -1  14   7        8.99       14.67      3.17 o 
   0  14   7       37.13       41.38      5.03 o 
   1  14   7      150.08      150.71      8.87 o 
   2  14   7       64.53       73.11      7.56 o 
   3  14   7       12.27        5.19      3.80 o 
   4  14   7       19.29       18.80      4.78 o 
   5  14   7        0.01       -5.75      4.84 o 
   6  14   7        1.08        7.78      6.84 o 
  -6  15   7       84.87       92.26      8.13 o 
  -5  15   7       34.60       27.43      4.99 o 
  -4  15   7      314.65      361.12     14.28 o 
  -3  15   7        3.26        1.77      3.19 o 
  -2  15   7       34.69       37.56      6.06 o 
  -1  15   7       24.58       23.77      3.38 o 
   0  15   7        9.41        6.16      3.18 o 
   1  15   7      163.96      182.79     11.61 o 
   2  15   7        0.34       -4.48      2.99 o 
   3  15   7        1.17       -0.20      3.51 o 
   4  15   7       15.04       15.11      4.81 o 
   5  15   7        2.01        6.96      5.70 o 
  -5  16   7       44.46       51.40      6.42 o 
  -4  16   7        4.20        0.77      3.67 o 
  -3  16   7       84.14       94.63     12.90 o 
  -2  16   7        0.53        5.12      3.15 o 
  -1  16   7       13.17       10.87      3.64 o 
   0  16   7       15.67       13.31      3.39 o 
   1  16   7       19.51       20.69      4.14 o 
   2  16   7        6.37        5.66      3.36 o 
   3  16   7       58.98       67.80      6.39 o 
  -3  17   7        6.06        9.40      4.65 o 
  -2  17   7       31.68       44.59      5.68 o 
  -1  17   7       34.64       41.54      8.83 o 
   0  17   7        8.22       12.45      3.77 o 
   1  17   7        9.45       16.74      4.09 o 
 -11   0   8       44.58       40.23     11.26 o 
 -10   0   8      311.43      342.79     26.39 o 
  -9   0   8        1.49       -0.72      3.64 o 
  -8   0   8       13.23       22.99      5.19 o 
  -7   0   8      223.19      211.41      7.24 o 
  -6   0   8       32.58       19.06      2.65 o 
  -5   0   8      569.24      614.76     22.66 o 
  -4   0   8        0.02       -1.17      1.18 o 
  -3   0   8        0.66        1.12      1.28 o 
  -2   0   8        5.55       -0.09      1.23 o 
  -1   0   8        8.92       10.59      1.84 o 
   0   0   8        0.00        1.80      1.51 o 
   1   0   8       86.88       90.72      4.76 o 
   2   0   8      252.64      248.56     12.68 o 
   3   0   8      155.76      153.74      7.28 o 
   4   0   8       56.88       51.18      4.78 o 
   5   0   8      486.42      485.36     20.98 o 
   6   0   8      623.64      687.72     33.65 o 
   7   0   8       22.65       19.95      7.20 o 
   8   0   8       17.37       39.20      9.60 o 
   9   0   8       18.40       21.63      8.29 o 
 -11   1   8        5.78        6.37      6.73 o 
 -10   1   8        6.23       16.31      5.61 o 
  -9   1   8       15.22        9.02      3.16 o 
  -8   1   8       93.36       91.31      7.95 o 
  -7   1   8        5.73        6.75      2.18 o 
  -6   1   8      172.64      182.21      5.18 o 
  -5   1   8        0.18       -0.41      0.87 o 
  -4   1   8        2.74        4.68      1.13 o 
  -3   1   8       36.26       32.97      2.19 o 
  -2   1   8        3.33        2.56      0.94 o 
  -1   1   8      235.50      236.78      5.13 o 
   0   1   8       26.35       22.52      1.90 o 
   1   1   8       34.38       36.55      2.67 o 
   2   1   8        4.22        4.13      1.40 o 
   3   1   8      177.20      168.07      5.42 o 
   4   1   8      253.91      254.52      7.25 o 
   5   1   8      430.75      464.75     10.77 o 
   6   1   8        1.53        2.48      2.50 o 
   7   1   8        2.50        1.17      3.00 o 
   8   1   8       45.61       56.16      7.82 o 
   9   1   8        0.04        4.66      4.30 o 
 -11   2   8       42.83       45.11     11.82 o 
 -10   2   8      118.30      120.90      9.06 o 
  -9   2   8       14.92        7.08      3.42 o 
  -8   2   8        0.03       -2.18      1.86 o 
  -7   2   8       16.44        9.14      2.41 o 
  -6   2   8        1.34        0.86      1.26 o 
  -5   2   8       98.94      114.39      4.33 o 
  -4   2   8        0.75       -0.04      0.90 o 
  -3   2   8       24.83       26.11      1.70 o 
  -2   2   8      102.39      104.14      3.13 o 
  -1   2   8        0.53       -0.71      0.94 o 
   0   2   8      428.04      433.86      9.47 o 
   1   2   8      228.27      203.57      5.77 o 
   2   2   8        4.14        5.03      1.44 o 
   3   2   8      215.68      217.69      5.77 o 
   4   2   8       10.73        4.43      1.90 o 
   5   2   8        1.20        2.11      1.88 o 
   6   2   8       15.44        5.33      3.19 o 
   7   2   8       28.92       37.98      5.24 o 
   8   2   8        1.22       -5.01      3.34 o 
   9   2   8        0.79        4.21      4.39 o 
 -11   3   8        6.12        5.72      5.39 o 
 -10   3   8       13.32       15.47      4.29 o 
  -9   3   8       16.43       15.77      4.16 o 
  -8   3   8       33.85       34.62      4.03 o 
  -7   3   8       19.19       17.11      2.51 o 
  -6   3   8        0.15        1.65      1.58 o 
  -5   3   8        2.72        1.86      1.34 o 
  -4   3   8        8.05        9.08      1.27 o 
  -3   3   8        2.13        3.96      1.16 o 
  -2   3   8      251.42      243.31      5.31 o 
  -1   3   8        0.44       -0.17      1.11 o 
   0   3   8      825.07      828.83     15.61 o 
   1   3   8       70.34       70.40      3.49 o 
   2   3   8        6.55        4.79      1.48 o 
   3   3   8        0.03       -0.98      1.16 o 
   4   3   8       87.61       80.24      3.74 o 
   5   3   8      185.09      183.96      7.34 o 
   6   3   8        6.14        5.16      3.81 o 
   7   3   8        5.41        3.95      3.16 o 
   8   3   8       10.92        8.90      4.60 o 
   9   3   8        3.69        0.17      4.07 o 
 -10   4   8        1.10       -0.27      4.09 o 
  -9   4   8       74.63       72.32      7.23 o 
  -8   4   8        0.17       -3.45      2.54 o 
  -7   4   8        1.11        0.96      1.68 o 
  -6   4   8      173.31      164.20      6.85 o 
  -5   4   8      182.00      167.66      6.69 o 
  -4   4   8       94.30       96.60      3.28 o 
  -3   4   8       47.83       56.15      2.69 o 
  -2   4   8     1459.69     1473.15     25.69 o 
  -1   4   8       25.92       21.37      2.05 o 
   0   4   8      485.92      488.60     10.44 o 
   1   4   8      332.84      328.84      7.36 o 
   2   4   8       24.52       39.56      3.88 o 
   3   4   8       91.02       87.07      3.53 o 
   4   4   8       23.17       25.47      2.47 o 
   5   4   8      104.56      103.47      5.11 o 
   6   4   8        0.39       -0.97      2.53 o 
   7   4   8        5.27        7.25      3.50 o 
   8   4   8       75.47       79.01      8.87 o 
   9   4   8        3.71        2.56      4.19 o 
 -10   5   8       35.50       22.97      6.47 o 
  -9   5   8       57.13       48.51      7.81 o 
  -8   5   8       26.61       24.29      4.33 o 
  -7   5   8       56.88       58.47      4.67 o 
  -6   5   8       25.20       21.96      2.60 o 
  -5   5   8       60.46       63.57      3.85 o 
  -4   5   8       42.63       40.77      2.70 o 
  -3   5   8       46.71       37.78      2.72 o 
  -2   5   8      187.79      196.54      5.77 o 
  -1   5   8      858.85      839.41     16.13 o 
   0   5   8      173.79      162.80      5.47 o 
   1   5   8      151.80      141.54      4.52 o 
   2   5   8       11.31       10.80      1.76 o 
   3   5   8       76.27       71.79      3.61 o 
   4   5   8       80.48       69.98      3.34 o 
   5   5   8       37.27       36.06      3.44 o 
   6   5   8        2.25       -0.23      2.71 o 
   7   5   8        8.82        5.70      5.39 o 
   8   5   8        9.88        9.03      3.71 o 
   9   5   8       16.09       10.22      5.25 o 
 -10   6   8       29.72       42.68     10.35 o 
  -9   6   8        2.10        8.06      8.91 o 
  -8   6   8       27.55       33.73      5.20 o 
  -7   6   8      103.69      100.67      5.30 o 
  -6   6   8        0.08       -0.24      1.77 o 
  -5   6   8      307.42      320.51     10.87 o 
  -4   6   8      444.54      429.50      9.63 o 
  -3   6   8       61.33       62.43      3.11 o 
  -2   6   8       34.64       38.60      2.79 o 
  -1   6   8       69.14       55.31      4.97 o 
   0   6   8       80.08       76.63      4.63 o 
   1   6   8      171.00      157.44      4.83 o 
   2   6   8       33.51       37.17      2.66 o 
   3   6   8       15.01       12.37      1.84 o 
   4   6   8      245.28      246.15      6.41 o 
   5   6   8      124.63      118.96      9.69 o 
   6   6   8        2.69        0.80      3.02 o 
   7   6   8       62.82       51.33      5.85 o 
   8   6   8       17.05        9.54      3.88 o 
   9   6   8        0.08        0.77      3.26 o 
 -10   7   8        1.37        1.12      4.39 o 
  -9   7   8       31.76       32.95      7.18 o 
  -8   7   8       35.56       39.19      5.91 o 
  -7   7   8       23.92       15.83      3.82 o 
  -6   7   8      509.61      480.77     13.58 o 
  -5   7   8        1.36        2.07      1.41 o 
  -4   7   8        0.04        1.67      1.49 o 
  -3   7   8      250.44      248.81      8.28 o 
  -2   7   8      435.43      426.02      9.84 o 
  -1   7   8      720.19      740.27     14.88 o 
   0   7   8      380.51      403.92     10.27 o 
   1   7   8      115.61      108.06      4.48 o 
   2   7   8        0.26        0.60      1.47 o 
   3   7   8        0.03       -2.01      1.34 o 
   4   7   8      258.97      268.72      8.10 o 
   5   7   8        6.73        8.15      2.72 o 
   6   7   8       15.19       15.17      3.13 o 
   7   7   8        0.71       -1.07      3.01 o 
   8   7   8        1.72        0.51      3.36 o 
  -9   8   8       35.54       27.87      4.91 o 
  -8   8   8        7.80        4.95      3.06 o 
  -7   8   8        0.25        3.56      2.80 o 
  -6   8   8       49.88       51.44      4.53 o 
  -5   8   8       37.69       41.96      6.60 o 
  -4   8   8      510.96      527.20     14.47 o 
  -3   8   8      100.00      105.65      6.14 o 
  -2   8   8       69.49       63.97      4.91 o 
  -1   8   8      655.19      678.92     15.42 o 
   0   8   8      116.63      110.53      5.82 o 
   1   8   8        0.22       -2.60      2.24 o 
   2   8   8       35.93       28.16      2.74 o 
   3   8   8        1.45        0.52      1.57 o 
   4   8   8        3.20        2.85      2.25 o 
   5   8   8        0.30       -3.48      2.85 o 
   6   8   8        0.54       -2.92      2.03 o 
   7   8   8       37.34       38.57      5.29 o 
   8   8   8        1.64        5.94      3.70 o 
  -9   9   8        2.05        4.91      3.35 o 
  -8   9   8       19.09       17.81      4.13 o 
  -7   9   8       82.08      100.27      7.66 o 
  -6   9   8       98.20       95.59      7.34 o 
  -5   9   8      501.26      535.56     14.86 o 
  -4   9   8      105.29      108.32      6.24 o 
  -3   9   8      114.79      112.96      6.27 o 
  -2   9   8       88.85       76.09      5.29 o 
  -1   9   8      332.76      347.25     10.95 o 
   0   9   8       36.45       29.26      3.51 o 
   1   9   8        3.31        4.72      2.26 o 
   2   9   8       41.51       37.53      3.38 o 
   3   9   8       70.56       77.97      5.71 o 
   4   9   8      133.66      112.67      6.06 o 
   5   9   8        0.54       -1.09      2.23 o 
   6   9   8       15.19       20.71      8.78 o 
   7   9   8        0.06       -2.02      3.00 o 
   8   9   8        0.00        0.41      3.09 o 
  -8  10   8       99.38       98.10      8.05 o 
  -7  10   8        6.90       -0.63      2.89 o 
  -6  10   8       57.76       53.54      6.02 o 
  -5  10   8       29.45       29.40      6.03 o 
  -4  10   8      104.35      104.60      6.26 o 
  -3  10   8        2.53        5.39      2.59 o 
  -2  10   8       39.10       49.11      4.93 o 
  -1  10   8       34.22       36.13      4.12 o 
   0  10   8        3.50        2.66      2.69 o 
   1  10   8      148.13      150.81      6.96 o 
   2  10   8       60.83       53.98      5.29 o 
   3  10   8       70.76       46.81      5.15 o 
   4  10   8       11.37       11.25      3.33 o 
   5  10   8       12.41        9.69      3.33 o 
   6  10   8        1.01       -3.91      2.73 o 
   7  10   8        3.39        2.45      3.43 o 
  -8  11   8       60.58       61.18      6.83 o 
  -7  11   8        6.43        4.50      3.43 o 
  -6  11   8       44.81       53.48      6.21 o 
  -5  11   8       21.82       15.00      3.22 o 
  -4  11   8        1.84        0.19      2.28 o 
  -3  11   8       32.05       28.20      3.81 o 
  -2  11   8       64.11       60.83      5.06 o 
  -1  11   8      262.52      266.62      9.69 o 
   0  11   8        3.52        2.71      2.75 o 
   1  11   8        1.17        1.57      2.70 o 
   2  11   8       50.56       42.81      4.92 o 
   3  11   8        4.90        5.11      2.87 o 
   4  11   8        0.88        1.26      2.72 o 
   5  11   8        1.50       -0.68      2.74 o 
   6  11   8       19.62       21.75      4.37 o 
   7  11   8        3.57        4.06      4.30 o 
  -7  12   8       31.91       27.54      5.17 o 
  -6  12   8       16.35       22.75      5.15 o 
  -5  12   8      131.55      126.65      8.66 o 
  -4  12   8       70.73       76.23      5.81 o 
  -3  12   8        1.38        2.08      2.43 o 
  -2  12   8      270.88      257.71      9.65 o 
  -1  12   8      308.70      307.80     10.69 o 
   0  12   8      132.85      130.30      7.91 o 
   1  12   8        6.12        7.35      4.34 o 
   2  12   8       59.75       38.66      9.52 o 
   3  12   8        1.71        4.79      2.93 o 
   4  12   8       20.26       18.88      6.85 o 
   5  12   8       30.43       30.55      4.67 o 
   6  12   8        0.02        0.51      4.19 o 
  -6  13   8       15.76       13.29      4.60 o 
  -5  13   8        0.29       -1.75      2.75 o 
  -4  13   8       16.13       21.26      3.75 o 
  -3  13   8       12.04       11.66      3.14 o 
  -2  13   8        4.00        1.48      2.61 o 
  -1  13   8        9.62        8.04      3.90 o 
   0  13   8        5.63        0.66      2.62 o 
   1  13   8       20.49       16.02      7.95 o 
   2  13   8       15.86        4.32      8.40 o 
   3  13   8      117.01      130.19      8.04 o 
   4  13   8       74.69       68.17     11.86 o 
   5  13   8        0.43        0.54      3.15 o 
  -6  14   8       61.54       62.92      7.09 o 
  -5  14   8        3.02        0.47      3.39 o 
  -4  14   8        4.45        3.63      3.43 o 
  -3  14   8      113.73      123.94      7.37 o 
  -2  14   8       13.46       11.51      3.34 o 
  -1  14   8       17.30       15.52      3.76 o 
   0  14   8        5.77        4.45      4.83 o 
   1  14   8        7.10        0.19      2.89 o 
   2  14   8       12.17       10.36      4.50 o 
   3  14   8       43.45       43.38      5.31 o 
   4  14   8        0.20       -0.13      3.55 o 
  -4  15   8       20.35       21.31      4.73 o 
  -3  15   8       26.59       24.06      7.30 o 
  -2  15   8        4.63        3.51      2.88 o 
  -1  15   8        2.38        6.29      3.45 o 
   0  15   8       17.05       15.87      4.74 o 
   1  15   8        0.07       -1.99      3.34 o 
   2  15   8        5.70        4.36      4.15 o 
   3  15   8        0.16        4.83      4.06 o 
  -2  16   8        0.06        0.80      3.19 o 
  -1  16   8        1.86       -2.13      3.20 o 
   0  16   8       19.68       30.61      5.29 o 
   1  16   8        2.85       10.95      4.69 o 
 -10   1   9        4.12       -1.67      4.65 o 
  -9   1   9        0.19       -1.75      2.30 o 
  -8   1   9       55.63       56.37      4.27 o 
  -7   1   9        0.71       -1.03      1.75 o 
  -6   1   9      119.69      105.51      4.65 o 
  -5   1   9      104.31      105.79      4.14 o 
  -4   1   9       12.96       20.34      1.88 o 
  -3   1   9       16.24       15.67      1.85 o 
  -2   1   9       15.33       18.91      1.70 o 
  -1   1   9        7.23        8.96      1.52 o 
   0   1   9       87.55       83.07      3.78 o 
   1   1   9        8.72        6.51      1.95 o 
   2   1   9      319.20      300.82      7.83 o 
   3   1   9       34.44       26.00      3.06 o 
   4   1   9      182.76      178.82      8.09 o 
   5   1   9        0.98        2.20      2.49 o 
   6   1   9       10.57       11.47      3.22 o 
   7   1   9        1.97       -0.87      4.09 o 
   8   1   9        6.45        7.25      4.71 o 
 -10   2   9        2.98       12.54      5.41 o 
  -9   2   9        7.78        3.37      3.54 o 
  -8   2   9       47.30       49.14      4.47 o 
  -7   2   9      154.03      153.06      6.94 o 
  -6   2   9       44.11       38.65      3.42 o 
  -5   2   9        4.80        3.63      1.28 o 
  -4   2   9      254.67      245.25      5.60 o 
  -3   2   9      214.34      212.14      5.10 o 
  -2   2   9       51.18       51.09      2.70 o 
  -1   2   9       28.22       22.24      2.40 o 
   0   2   9        0.20        2.19      1.67 o 
   1   2   9      546.49      527.77     12.46 o 
   2   2   9       12.37       12.72      2.15 o 
   3   2   9      467.56      435.73     11.23 o 
   4   2   9       35.37       31.53      3.31 o 
   5   2   9       85.89       74.79      5.28 o 
   6   2   9        0.03       -2.69      2.94 o 
   7   2   9       36.51       44.97      5.84 o 
   8   2   9        2.97        3.20      4.57 o 
 -10   3   9        0.02       -2.21      3.46 o 
  -9   3   9       20.26       20.26      4.98 o 
  -8   3   9       74.49       64.33      4.99 o 
  -7   3   9        2.85        5.67      2.30 o 
  -6   3   9       30.06       39.32      3.75 o 
  -5   3   9      117.17      105.43      5.22 o 
  -4   3   9       29.60       29.45      2.35 o 
  -3   3   9      590.21      575.67     10.68 o 
  -2   3   9       47.42       52.30      3.58 o 
  -1   3   9      990.94      941.79     19.47 o 
   0   3   9      422.72      422.44     13.27 o 
   1   3   9       15.25       19.96      2.62 o 
   2   3   9      443.25      453.10     11.73 o 
   3   3   9       26.42       30.88      2.72 o 
   4   3   9       55.52       66.92      4.46 o 
   5   3   9       21.48       14.92      4.71 o 
   6   3   9        3.03       -0.37      2.93 o 
   7   3   9        1.49       -2.70      3.03 o 
   8   3   9        0.05       -2.43      3.84 o 
  -9   4   9      125.07      129.74     12.11 o 
  -8   4   9        6.56        0.73      2.48 o 
  -7   4   9       27.20       23.24      2.91 o 
  -6   4   9       60.51       55.41      3.91 o 
  -5   4   9        1.01        1.30      1.26 o 
  -4   4   9      102.71      101.40      4.91 o 
  -3   4   9       28.49       28.48      2.92 o 
  -2   4   9      899.97      875.39     18.47 o 
  -1   4   9       14.35       18.32      2.77 o 
   0   4   9      449.65      436.39     12.17 o 
   1   4   9       46.95       48.22      3.70 o 
   2   4   9        6.87        2.13      1.93 o 
   3   4   9       68.61       62.00      4.13 o 
   4   4   9        0.01        2.15      1.87 o 
   5   4   9       35.23       27.57      4.63 o 
   6   4   9       13.91       11.01      4.77 o 
   7   4   9        4.51        9.11      3.92 o 
   8   4   9        6.85        8.21      4.07 o 
  -9   5   9        3.68        3.11      4.24 o 
  -8   5   9       10.26        5.30      4.88 o 
  -7   5   9        0.86       -1.74      1.88 o 
  -6   5   9        8.41       10.14      2.48 o 
  -5   5   9       24.37       31.08      3.34 o 
  -4   5   9      111.79      114.96      5.65 o 
  -3   5   9      769.40      823.47     18.03 o 
  -2   5   9       58.16       47.27      9.26 o 
  -1   5   9       71.95       74.77      4.54 o 
   0   5   9        7.67        9.76      2.45 o 
   1   5   9        4.33        1.49      1.73 o 
   2   5   9      346.97      358.47      9.62 o 
   3   5   9       61.14       48.52      3.48 o 
   4   5   9      100.39      107.84      4.56 o 
   5   5   9        8.03        3.54      3.22 o 
   6   5   9       45.39       33.72      5.38 o 
   7   5   9       35.39       32.83      5.15 o 
   8   5   9        1.86       -0.19      4.14 o 
  -9   6   9        6.02       10.39      5.11 o 
  -8   6   9       20.89       11.34      4.12 o 
  -7   6   9        0.58        1.68      2.33 o 
  -6   6   9      119.98      119.53      6.66 o 
  -5   6   9      111.53      108.90      6.80 o 
  -4   6   9        7.23        6.48      2.53 o 
  -3   6   9      219.66      233.54      8.77 o 
  -2   6   9      133.93      122.17      6.53 o 
  -1   6   9       16.60       16.89      3.13 o 
   0   6   9       28.72       29.95      3.34 o 
   1   6   9       30.83       32.58      3.20 o 
   2   6   9       25.01       25.78      2.96 o 
   3   6   9        1.72        2.40      1.76 o 
   4   6   9       56.16       52.19      3.72 o 
   5   6   9       75.80       76.41      5.57 o 
   6   6   9        4.83        2.83      3.34 o 
   7   6   9        3.12        0.57      3.68 o 
  -9   7   9        8.99        1.54      4.70 o 
  -8   7   9       21.27       29.39      4.99 o 
  -7   7   9        0.13       -1.13      5.81 o 
  -6   7   9        5.49        8.35      2.73 o 
  -5   7   9       87.05       98.49      6.21 o 
  -4   7   9        5.19        1.00      2.29 o 
  -3   7   9      837.86      870.87     30.12 o 
  -2   7   9      291.60      297.94     10.14 o 
  -1   7   9       13.08        7.38      2.59 o 
   0   7   9       80.45       69.25      4.35 o 
   1   7   9       66.05       69.62      4.36 o 
   2   7   9        6.72        1.47      1.96 o 
   3   7   9       51.12       58.78      3.82 o 
   4   7   9        1.78       -0.60      2.27 o 
   5   7   9        2.04        0.29      2.31 o 
   6   7   9        1.20       -4.38      2.92 o 
   7   7   9       14.83       10.97      5.84 o 
  -8   8   9       43.62       34.35      5.47 o 
  -7   8   9        0.57       -2.31      2.69 o 
  -6   8   9        2.29        1.93      2.33 o 
  -5   8   9        0.43       -0.10      2.23 o 
  -4   8   9       83.49       72.69      6.90 o 
  -3   8   9      161.78      163.58      7.63 o 
  -2   8   9      161.25      165.29      8.57 o 
  -1   8   9       71.93       61.12      5.68 o 
   0   8   9      110.28      106.64     11.45 o 
   1   8   9        4.99        0.89      2.06 o 
   2   8   9       26.71       25.92      4.49 o 
   3   8   9      151.01      147.18      5.66 o 
   4   8   9        1.29        3.10      2.52 o 
   5   8   9        0.55       -0.67      2.46 o 
   6   8   9       11.31        7.46      3.20 o 
   7   8   9        0.67       -2.73      3.67 o 
  -8   9   9       13.57       11.71      4.19 o 
  -7   9   9       17.70       14.15      3.94 o 
  -6   9   9       17.44       16.63      4.37 o 
  -5   9   9       48.38       47.85      4.82 o 
  -4   9   9        1.92        4.65      2.63 o 
  -3   9   9      212.19      193.68      8.38 o 
  -2   9   9       37.67       32.99      4.76 o 
  -1   9   9       28.36       28.29      4.69 o 
   0   9   9       95.46       95.69      6.98 o 
   1   9   9       23.42       23.10      3.36 o 
   2   9   9       69.40       60.09      4.72 o 
   3   9   9       71.17       73.16      6.29 o 
   4   9   9       35.40       38.77      5.01 o 
   5   9   9       36.42       36.01      5.00 o 
   6   9   9        0.20        0.59      2.69 o 
  -7  10   9      163.35      203.97     11.11 o 
  -6  10   9        0.07       -2.84      2.59 o 
  -5  10   9        1.05        2.10      2.66 o 
  -4  10   9       47.07       54.25      5.07 o 
  -3  10   9       36.15       35.33      4.33 o 
  -2  10   9       29.09       22.94      3.66 o 
  -1  10   9       24.96       29.50      4.81 o 
   0  10   9        0.05        2.28      3.50 o 
   1  10   9       45.16       43.02      5.81 o 
   2  10   9       29.75       27.08      3.90 o 
   3  10   9       10.80       11.35      3.48 o 
   4  10   9       37.72       48.76      5.52 o 
   5  10   9       11.35        8.08      3.54 o 
   6  10   9        1.75        9.94      3.79 o 
  -7  11   9        1.76        2.65      3.32 o 
  -6  11   9        0.09       -0.08      4.00 o 
  -5  11   9       17.66       15.78      3.81 o 
  -4  11   9       34.02       37.34      4.66 o 
  -3  11   9      155.63      149.98      7.84 o 
  -2  11   9        6.06        9.06      3.02 o 
  -1  11   9       47.40       48.02      5.02 o 
   0  11   9        6.01        5.93      3.39 o 
   1  11   9        3.53        3.64      5.18 o 
   2  11   9        5.89        6.18      3.24 o 
   3  11   9        6.19       -0.98      2.61 o 
   4  11   9       32.95       31.80      4.86 o 
   5  11   9       10.50       12.14      3.89 o 
  -6  12   9        9.39       14.30      6.21 o 
  -5  12   9       33.54       43.16      6.12 o 
  -4  12   9        4.99        0.39      2.68 o 
  -3  12   9        5.65        7.85      3.42 o 
  -2  12   9       18.22       19.04      4.01 o 
  -1  12   9        5.39        5.25      3.22 o 
   0  12   9        8.21        5.28      3.14 o 
   1  12   9        8.08        5.43      3.20 o 
   2  12   9       16.09        8.10      4.19 o 
   3  12   9        0.10       -3.02      2.86 o 
   4  12   9       12.09       10.82      3.93 o 
  -5  13   9        2.06        7.00      3.92 o 
  -4  13   9       37.29       44.91      5.11 o 
  -3  13   9        6.75        1.30      2.73 o 
  -2  13   9       15.57       15.38      3.69 o 
  -1  13   9        0.00       -1.36      3.08 o 
   0  13   9        0.09       -4.89      3.26 o 
   1  13   9        7.72        2.77      3.60 o 
   2  13   9        1.86       -0.22      3.59 o 
   3  13   9        0.64       -1.77      3.30 o 
  -3  14   9       11.91        6.62      3.37 o 
  -2  14   9       51.40       58.28      5.66 o 
  -1  14   9        0.09       -2.36      3.05 o 
   0  14   9        7.60       12.14      3.94 o 
   1  14   9        0.27        1.33      3.59 o 
   2  14   9       12.76        8.44      8.23 o 
  -9   0  10        0.54        2.87      3.45 o 
  -8   0  10       14.67        5.23      3.39 o 
  -7   0  10       38.64       34.77      5.98 o 
  -6   0  10       37.70       49.56      5.93 o 
  -5   0  10       10.14       17.30      3.37 o 
  -4   0  10      460.37      443.96     16.15 o 
  -3   0  10        0.02       -0.82      1.97 o 
  -2   0  10        7.17        2.43      2.79 o 
  -1   0  10       22.17       22.68      3.71 o 
   0   0  10      202.07      189.51      8.81 o 
   1   0  10      241.70      236.11     16.64 o 
   2   0  10        0.84       -3.39      3.06 o 
   3   0  10      407.36      463.40     27.55 o 
   4   0  10      112.53      121.66      9.44 o 
   5   0  10      241.03      284.46     14.45 o 
   6   0  10       52.15       56.84      7.68 o 
   7   0  10        5.35        1.28      6.56 o 
  -9   1  10        1.71       -0.19      2.40 o 
  -8   1  10       13.18        8.95      2.64 o 
  -7   1  10        1.05        0.79      2.09 o 
  -6   1  10        0.00       -1.03      1.68 o 
  -5   1  10       34.88       29.37      2.66 o 
  -4   1  10       22.90       24.45      2.44 o 
  -3   1  10       55.46       55.91      3.35 o 
  -2   1  10       14.41       10.60      2.00 o 
  -1   1  10        3.91        1.69      1.86 o 
   0   1  10        0.20       -2.48      1.65 o 
   1   1  10        0.21        0.00      2.01 o 
   2   1  10      185.63      181.25      7.68 o 
   3   1  10       10.64        7.07      2.67 o 
   4   1  10      106.20      104.27      6.29 o 
   5   1  10       60.43       78.22      5.81 o 
   6   1  10       23.19       35.30      5.30 o 
   7   1  10       29.43       16.20     18.44 o 
  -9   2  10       12.43       11.38      3.75 o 
  -8   2  10       17.79       19.38      3.16 o 
  -7   2  10        1.67        5.33      2.46 o 
  -6   2  10       69.98       77.77      5.16 o 
  -5   2  10        3.49       -0.34      1.63 o 
  -4   2  10        1.62        1.87      1.53 o 
  -3   2  10       18.98       13.26      2.22 o 
  -2   2  10       21.85       17.02      3.60 o 
  -1   2  10       90.25       94.32      6.71 o 
   0   2  10      176.00      175.77      7.35 o 
   1   2  10       38.91       39.91      4.06 o 
   2   2  10        0.40        0.38      1.94 o 
   3   2  10       18.88       17.95      3.29 o 
   4   2  10        0.57       -0.83      2.32 o 
   5   2  10       59.13       79.04      5.78 o 
   6   2  10       37.16       30.52      6.08 o 
   7   2  10        3.03        4.38      4.01 o 
  -8   3  10       20.07       14.62      3.26 o 
  -7   3  10        4.22        2.22      2.60 o 
  -6   3  10      196.11      196.41      6.54 o 
  -5   3  10        0.07       -1.33      1.52 o 
  -4   3  10       34.78       35.67      3.15 o 
  -3   3  10      119.84      122.67      5.13 o 
  -2   3  10        7.54        5.75      2.22 o 
  -1   3  10      427.39      439.77     12.73 o 
   0   3  10      198.67      192.37      9.03 o 
   1   3  10       20.81       19.73      2.75 o 
   2   3  10        8.28        6.49      2.28 o 
   3   3  10       29.67       26.12      3.19 o 
   4   3  10        3.92        2.43      2.57 o 
   5   3  10       35.00       27.66      4.15 o 
   6   3  10       46.54       44.93      5.85 o 
   7   3  10        1.38        2.07      3.47 o 
  -8   4  10        2.20        0.68      2.78 o 
  -7   4  10        4.05        9.10      2.68 o 
  -6   4  10       15.89       22.39      3.53 o 
  -5   4  10       32.47       33.98      3.41 o 
  -4   4  10       15.74       15.87      2.41 o 
  -3   4  10        5.82        1.78      2.73 o 
  -2   4  10       11.98        9.51      2.40 o 
  -1   4  10        5.54        3.29      2.82 o 
   0   4  10      184.76      180.65      7.57 o 
   1   4  10       80.18       68.32      4.55 o 
   2   4  10        0.00       -1.35      1.95 o 
   3   4  10      120.18      128.26     10.62 o 
   4   4  10        4.82       10.41      3.02 o 
   5   4  10       65.13       60.42      6.46 o 
   6   4  10       18.43       18.23      4.45 o 
   7   4  10        0.01       -4.27      3.58 o 
  -8   5  10        0.36       -0.93      3.95 o 
  -7   5  10        0.40        0.42      2.28 o 
  -6   5  10       87.86       81.89      5.44 o 
  -5   5  10        0.49       -0.37      2.28 o 
  -4   5  10       93.45       71.64      4.98 o 
  -3   5  10        7.86        2.98      2.06 o 
  -2   5  10        5.91        5.90      2.21 o 
  -1   5  10      182.02      176.33      7.43 o 
   0   5  10       60.60       51.37      4.57 o 
   1   5  10       41.74       42.20      5.18 o 
   2   5  10      235.51      266.01      8.41 o 
   3   5  10       85.97       87.29      4.73 o 
   4   5  10       44.04       38.57      3.79 o 
   5   5  10        7.60        8.91      3.86 o 
   6   5  10        0.01       -3.58      3.27 o 
  -8   6  10       19.22       16.42      6.70 o 
  -7   6  10        7.08        2.76      2.83 o 
  -6   6  10        0.20       -0.80      3.30 o 
  -5   6  10      107.67      101.27      6.54 o 
  -4   6  10       21.29       17.79      4.86 o 
  -3   6  10       30.42       27.95      4.50 o 
  -2   6  10       77.47       95.44      5.51 o 
  -1   6  10       67.91       67.00      5.19 o 
   0   6  10       25.58       20.09      2.91 o 
   1   6  10       10.58       15.28      2.64 o 
   2   6  10        0.21        0.22      2.02 o 
   3   6  10       34.82       42.50      3.68 o 
   4   6  10       49.16       45.02      4.25 o 
   5   6  10       26.74       28.41      4.08 o 
   6   6  10       23.87       20.97      4.94 o 
  -7   7  10       14.81        9.26      3.77 o 
  -6   7  10       41.88       47.29      5.46 o 
  -5   7  10       27.34       31.15      4.74 o 
  -4   7  10       58.78       54.81      5.48 o 
  -3   7  10       83.53       89.20      9.23 o 
  -2   7  10      134.25      148.38      8.83 o 
  -1   7  10       52.20       51.24      4.63 o 
   0   7  10      134.53      145.63      7.17 o 
   1   7  10      101.26      107.87      5.53 o 
   2   7  10        4.25        8.82      2.41 o 
   3   7  10       25.46       18.83      2.75 o 
   4   7  10       65.73       90.87      6.24 o 
   5   7  10        6.73       10.39      3.26 o 
   6   7  10       20.22       32.46      9.80 o 
  -7   8  10        3.33        1.18      3.27 o 
  -6   8  10        0.51        1.57      2.61 o 
  -5   8  10       26.93       14.80      6.77 o 
  -4   8  10       10.38       10.15      3.33 o 
  -3   8  10        3.16        4.00      3.35 o 
  -2   8  10       34.26       36.89      6.33 o 
  -1   8  10        2.03        0.40      2.58 o 
   0   8  10       17.89        8.61      2.80 o 
   1   8  10        0.50        1.74      2.31 o 
   2   8  10       33.14       25.34      6.16 o 
   3   8  10       35.74       44.65      4.15 o 
   4   8  10       45.11       44.30      4.93 o 
   5   8  10        0.44        0.11      3.16 o 
  -6   9  10       81.52       95.89      6.80 o 
  -5   9  10       72.86       78.49      6.16 o 
  -4   9  10        8.98        2.80      2.72 o 
  -3   9  10      100.02      104.79      6.84 o 
  -2   9  10      159.02      166.47      8.38 o 
  -1   9  10        0.00        0.33      2.57 o 
   0   9  10       68.05       69.08      5.40 o 
   1   9  10       13.61       18.63      3.49 o 
   2   9  10       12.95       12.08      3.06 o 
   3   9  10       15.52       11.98      3.66 o 
   4   9  10        7.66        6.30      3.52 o 
   5   9  10       33.69       26.80      4.86 o 
  -6  10  10       54.94       76.63     11.48 o 
  -5  10  10        6.06        9.15      3.44 o 
  -4  10  10       30.32       32.60      5.69 o 
  -3  10  10        3.36        3.72      2.83 o 
  -2  10  10       39.84       39.50      4.84 o 
  -1  10  10        0.00        2.13      2.80 o 
   0  10  10        1.68        3.54      3.55 o 
   1  10  10       30.31       31.56      7.69 o 
   2  10  10        0.06        0.17      2.40 o 
   3  10  10       24.35       21.58      4.43 o 
   4  10  10        4.42        9.12      3.63 o 
  -5  11  10        5.33        4.64      2.99 o 
  -4  11  10        0.00       -0.29      2.58 o 
  -3  11  10       52.43       60.12      5.71 o 
  -2  11  10        1.36       -1.54      2.60 o 
  -1  11  10        0.71        3.56      3.16 o 
   0  11  10        1.95        4.26      3.33 o 
   1  11  10       10.70       11.56      3.17 o 
   2  11  10       19.87       11.91      4.68 o 
   3  11  10        0.03        0.69      3.21 o 
  -3  12  10        1.19        2.07      3.24 o 
  -2  12  10       60.07       63.50      6.52 o 
  -1  12  10        5.09        3.11      3.28 o 
   0  12  10        9.48        4.57      5.57 o 
   1  12  10       57.79       62.26      5.53 o 
   2  12  10        0.00        1.98      6.25 o 
  -7   1  11        8.03        9.24      2.82 o 
  -6   1  11       29.87       43.37      4.20 o 
  -5   1  11       36.27       34.26      3.01 o 
  -4   1  11       13.36        5.75      1.91 o 
  -3   1  11      122.85      114.21      4.80 o 
  -2   1  11        0.00       -1.73      1.86 o 
  -1   1  11        1.24        1.89      1.98 o 
   0   1  11       12.39       14.20      4.06 o 
   1   1  11       62.56       72.94      7.23 o 
   2   1  11       27.58       36.81      4.33 o 
   3   1  11        7.11        1.09      2.72 o 
   4   1  11        2.16        4.61      3.13 o 
   5   1  11       75.08       84.04      6.95 o 
  -7   2  11       25.50       24.54      3.51 o 
  -6   2  11        0.24        2.39      2.15 o 
  -5   2  11       39.13       47.64      3.82 o 
  -4   2  11      105.95       99.58      5.03 o 
  -3   2  11        5.62        7.56      2.32 o 
  -2   2  11        0.01       -2.52      1.68 o 
  -1   2  11        8.02        7.22      2.90 o 
   0   2  11      105.95      103.41      6.27 o 
   1   2  11       32.99       38.66      4.06 o 
   2   2  11       12.10        7.47      3.04 o 
   3   2  11       27.75       30.60      4.17 o 
   4   2  11        6.02        1.77      3.03 o 
   5   2  11        1.17       -4.44      2.96 o 
  -7   3  11       14.61       16.93      3.72 o 
  -6   3  11        9.89        9.24      2.44 o 
  -5   3  11       38.40       38.02      3.48 o 
  -4   3  11        0.65       -2.66      1.77 o 
  -3   3  11       19.86       21.49      3.46 o 
  -2   3  11        0.00       -0.56      2.02 o 
  -1   3  11       10.72       15.39      4.20 o 
   0   3  11       25.30       25.50      3.77 o 
   1   3  11        1.75        0.18      2.12 o 
   2   3  11       26.61       32.15      3.70 o 
   3   3  11        1.76       -1.79      2.58 o 
   4   3  11       32.75       35.14      5.34 o 
   5   3  11        0.60       -3.03      3.61 o 
  -7   4  11        3.67        3.02      2.79 o 
  -6   4  11        2.03       -3.01      2.01 o 
  -5   4  11       23.56       18.56      2.83 o 
  -4   4  11        0.15       -0.38      1.98 o 
  -3   4  11        4.56        4.34      2.36 o 
  -2   4  11       24.70       32.23      4.03 o 
  -1   4  11        7.06       10.38      3.42 o 
   0   4  11        1.38        1.75      2.21 o 
   1   4  11       90.19       73.39      7.27 o 
   2   4  11       47.00       46.57      5.92 o 
   3   4  11        0.13        2.67      2.33 o 
   4   4  11        0.00       -2.31      2.66 o 
   5   4  11       72.43       82.71      7.73 o 
  -6   5  11        0.63       -3.16      2.47 o 
  -5   5  11       69.58       78.74      6.42 o 
  -4   5  11       56.84       56.92      4.81 o 
  -3   5  11      174.63      179.45      8.05 o 
  -2   5  11       55.63       58.38      5.98 o 
  -1   5  11       77.66       69.64      5.47 o 
   0   5  11        5.82        6.12      2.32 o 
   1   5  11       75.26       99.34      5.73 o 
   2   5  11        0.56        0.50      2.29 o 
   3   5  11       34.22       45.26      3.94 o 
   4   5  11        8.51        9.80      3.37 o 
  -6   6  11        0.18       -1.41      2.45 o 
  -5   6  11        0.73        2.25      2.72 o 
  -4   6  11       60.24       63.21      5.00 o 
  -3   6  11       78.79       85.83      5.73 o 
  -2   6  11        0.74        2.83      2.41 o 
  -1   6  11        5.56       12.20      2.96 o 
   0   6  11       92.51       92.08      5.55 o 
   1   6  11        0.16        1.75      2.36 o 
   2   6  11      159.27      192.47     17.88 o 
   3   6  11        3.06        5.62      2.43 o 
   4   6  11        3.53        0.38      3.56 o 
  -5   7  11        5.10        1.82      2.89 o 
  -4   7  11        3.65        1.24      2.81 o 
  -3   7  11        1.66        1.87      2.26 o 
  -2   7  11       34.05       35.76      4.06 o 
  -1   7  11        3.67        4.38      2.52 o 
   0   7  11        0.76       -1.82      2.12 o 
   1   7  11       19.91       14.18      3.35 o 
   2   7  11       48.86       46.17      4.84 o 
   3   7  11       27.79       25.23      4.80 o 
   4   7  11        1.07        0.35      3.07 o 
  -5   8  11        9.25        6.47      3.16 o 
  -4   8  11       25.40       33.92      4.72 o 
  -3   8  11        0.22        2.55      2.64 o 
  -2   8  11        1.45       -3.06      2.17 o 
  -1   8  11        1.97        4.33      2.78 o 
   0   8  11       30.63       43.19      4.70 o 
   1   8  11      102.97      101.12      6.61 o 
   2   8  11        1.53       -1.12      2.35 o 
   3   8  11        3.63       -0.41      3.18 o 
  -4   9  11        2.74        6.18      3.16 o 
  -3   9  11        3.62        3.05      3.01 o 
  -2   9  11        5.04        2.96      3.36 o 
  -1   9  11       12.72       11.88      3.25 o 
   0   9  11        9.35        6.80      2.95 o 
   1   9  11       63.46       72.56      6.68 o 
   2   9  11       79.96      104.27      8.57 o 
  -2  10  11        4.45        1.41      3.30 o 
  -1  10  11       16.12       14.72      4.47 o 
   0  10  11       21.99       22.43      3.99 o 
  -5   0  12       41.94       50.00      5.20 o 
  -4   0  12       38.97       43.86      5.09 o 
  -3   0  12       38.98       32.49      4.93 o 
  -2   0  12       46.78       42.70      5.35 o 
  -1   0  12       10.21        8.39      6.10 o 
   0   0  12       19.96       26.98      8.01 o 
   1   0  12        6.21        6.17      5.51 o 
   2   0  12       55.00       67.75      8.34 o 
   3   0  12       32.49       25.02      6.15 o 
  -5   1  12        1.33        1.35      2.17 o 
  -4   1  12        5.36        4.83      2.36 o 
  -3   1  12        2.37        1.62      2.25 o 
  -2   1  12       36.78       40.30      6.59 o 
  -1   1  12        1.74        5.37      3.70 o 
   0   1  12        1.07        0.91      2.69 o 
   1   1  12       31.34       39.61      5.40 o 
   2   1  12       43.87       52.44      5.39 o 
   3   1  12       35.49       40.34      4.95 o 
  -5   2  12       52.30       66.15      4.66 o 
  -4   2  12        0.87        1.56      2.36 o 
  -3   2  12       18.04       22.59      3.52 o 
  -2   2  12       27.94       17.07      3.39 o 
  -1   2  12       10.04        9.99      3.48 o 
   0   2  12       20.05       25.45      3.93 o 
   1   2  12        3.97        6.73      3.04 o 
   2   2  12        7.08        8.82      3.16 o 
   3   2  12       10.40        2.61      3.13 o 
  -4   3  12       89.81      101.73      5.89 o 
  -3   3  12       14.66       10.55      3.03 o 
  -2   3  12        0.10       -1.31      2.42 o 
  -1   3  12        9.57       12.68      3.24 o 
   0   3  12        3.99        4.93      2.77 o 
   1   3  12        4.62        2.52      2.43 o 
   2   3  12       38.82       47.21      9.40 o 
  -4   4  12       27.08       32.10      5.52 o 
  -3   4  12      110.32      103.37      6.35 o 
  -2   4  12        3.26        6.80      2.96 o 
  -1   4  12       12.51        4.56      2.83 o 
   0   4  12       48.87       51.63      4.64 o 
   1   4  12        0.55       -3.33      2.22 o 
   2   4  12       51.69       54.28      4.50 o 
  -3   5  12        6.86        8.74      2.82 o 
  -2   5  12       12.64       11.66      3.38 o 
  -1   5  12        0.26        0.90      2.61 o 
   0   5  12        5.31        5.69      2.80 o 
   1   5  12       68.23       74.95      5.48 o 
  -3   6  12        7.81        6.51      2.91 o 
  -2   6  12       38.77       30.59      5.90 o 
  -1   6  12       87.95       88.96      6.54 o 
   0   6  12       10.96       11.84      3.48 o 
                                                 
